# Supplementary material for: Comprehensive genomic characterisation of the NAC transcription factor family and its response to drought stress in Eucommia ulmoides
Source: PeerJ. 2023 Oct 23;11:e16298. doi: 10.7717/peerj.16298 (PMC10601904; doi:10.7717/peerj.16298)
Supplement: Supplemental Information 2 [file peerj-11-16298-s002.xlsx]

## Sheet: Sheet1
Table S1. Annotation of E. ulmoide NAC transcription factors
Name	Chromesome	Gene ID	Homologous gene in Arabidopsis	ORF length / bp	Protein length / aa	Relative molecular weight / kDa	Theoretical isoelectric point (pI)	Subcellular localization	Exons
EuNAC1	Chr01	evm.model.Chr1.103	AT4G27410.2	1194	286	33.193	7.57	Nucleus	3
EuNAC2	Chr01	evm.model.Chr1.475	AT4G27410.3	432	143	16.1478	10.01	Peroxisome	2
EuNAC3	Chr01	evm.model.Chr1.1587	AT5G18270.2	1329	304	34.9276	6.35	Nucleus	3
EuNAC4	Chr01	evm.model.Chr1.1612	AT1G26870.1	1661	384	43.1375	7.53	Cytoplasm	4
EuNAC5	Chr01	evm.model.Chr1.1759	AT4G29230.1	1907	389	43.4094	5.53	Nucleus	6
EuNAC6	Chr02	evm.model.Chr2.110	AT4G28500.1	1009	291	32.8851	9.1	Nucleus	3
EuNAC7	Chr02	evm.model.Chr2.249.2	AT1G01720.1	1479	340	37.3239	8.82	Nucleus	3
EuNAC8	Chr02	evm.model.Chr2.250	AT4G27410.2	1419	343	38.6191	8.63	Nucleus	3
EuNAC9	Chr02	evm.model.Chr2.324	AT3G15170.1	1816	343	38.025	7.57	Nucleus	3
EuNAC10	Chr02	evm.model.Chr2.2001	AT5G53950.1	1422	313	35.5979	6.24	Nucleus	3
EuNAC11	Chr02	evm.model.Chr2.2191	AT3G18400.1	1364	362	40.8505	7.67	Nucleus	3
EuNAC12	Chr03	evm.model.Chr3.211	AT1G65910.1	1545	394	44.3458	5.58	Cytoplasm	4
EuNAC13	Chr04	evm.model.Chr4.34	AT1G26870.1	1351	323	37.0605	7.61	Cytoplasm	3
EuNAC14	Chr04	evm.model.Chr4.48	AT1G76420.1	990	329	37.2285	6.11	Nucleus	4
EuNAC15	Chr04	evm.model.Chr4.350	AT1G69490.1	1317	318	35.2849	8.94	Nucleus	4
EuNAC16	Chr04	evm.model.Chr4.1276	AT3G10490.1	348	115	12.3666	9.64	Nucleus	3
EuNAC17	Chr05	evm.model.Chr5.57	AT4G29230.1	1512	302	34.1115	8.92	Nucleus	3
EuNAC18	Chr05	evm.model.Chr5.661	AT5G22380.1	1820	240	27.6311	6.72	Nucleus	3
EuNAC19	Chr05	evm.model.Chr5.1013	AT1G52890.1	1511	294	33.4447	9.19	Nucleus	2
EuNAC20	Chr05	evm.model.Chr5.1206	AT3G15510.1	603	200	23.0014	9.76	Nucleus	3
EuNAC21	Chr05	evm.model.Chr5.1331	AT4G28530.1	1318	264	30.5764	6.23	Peroxisome	3
EuNAC22	Chr05	evm.model.Chr5.1548	AT5G04400.1	1039	304	34.5865	4.51	cysk:	2
EuNAC23	Chr06	evm.model.Chr6.964	AT3G04410.1	1247	305	35.3564	6.19	Nucleus	3
EuNAC24	Chr06	evm.model.Chr6.1720	AT5G53950.1	1358	342	39.0119	6.17	Nucleus	3
EuNAC25	Chr06	evm.model.Chr6.1960	AT3G04410.1	2149	540	59.8387	5.44	Nucleus	6
EuNAC26	Chr06	evm.model.Chr6.2318	AT4G28500.1	2041	432	48.4187	6.4	Nucleus	6
EuNAC27	Chr07	evm.model.Chr7.44_evm.model.Chr7.45	AT3G04410.1	2062	600	66.4761	4.92	Nucleus	6
EuNAC28	Chr07	evm.model.Chr7.389.1	AT2G02450.2	1309	319	36.9505	8.9	Nucleus	3
EuNAC29	Chr07	evm.model.Chr7.803	AT5G64530.1	1058	191	21.9625	5	Cytoplasm	3
EuNAC30	Chr07	evm.model.Chr7.1441	AT3G10490.1	1909	399	44.6541	5.46	Chloroplast	4
EuNAC31	Chr07	evm.model.Chr7.1444	AT3G10480.1	2156	522	58.2976	4.98	Chloroplast	6
EuNAC32	Chr08	evm.model.Chr8.26	AT4G36160.1	1197	398	44.9247	6.59	Nucleus	3
EuNAC33	Chr08	evm.model.Chr8.284	AT1G32770.1	1348	302	34.4303	4.87	Nucleus	4
EuNAC34	Chr08	evm.model.Chr8.422	AT5G04400.1	1682	272	30.3703	6.08	Nucleus	3
EuNAC35	Chr08	evm.model.Chr8.667	AT3G17730.1	2707	549	61.4922	4.84	Nucleus	3
EuNAC36	Chr08	evm.model.Chr8.1637	AT3G15510.1	885	294	33.533	6.55	Nucleus	3
EuNAC37	Chr08	evm.model.Chr8.2801	AT1G54330.1	1170	339	38.4743	5.38	Nucleus	4
EuNAC38	Chr08	evm.model.Chr8.2999	AT3G04410.1	1059	304	35.7241	6.46	Nucleus	3
EuNAC39	Chr09	evm.model.Chr9.50	AT5G13180.1	1827	253	28.5109	9.11	Nucleus	3
EuNAC40	Chr09	evm.model.Chr9.250	AT3G18400.1	1616	331	37.176	8.77	Nucleus	3
EuNAC41	Chr09	evm.model.Chr9.973	AT1G52890.1	1188	283	32.0823	8.91	Peroxisome	3
EuNAC42	Chr10	evm.model.Chr10.344_evm.model.Chr10.345	AT5G13180.1	1228	205	23.1431	8.73	Chloroplast	3
EuNAC43	Chr10	evm.model.Chr10.743	AT3G18400.1	1900	360	40.799	7.63	Nucleus	3
EuNAC44	Chr10	evm.model.Chr10.1271	AT5G17260.1	952	240	27.813	5	Nucleus	3
EuNAC45	Chr12	evm.model.Chr12.12	AT1G33060.1	1855	488	54.2555	7.23	Nucleus	8
EuNAC46	Chr12	evm.model.Chr12.345	AT3G04410.1	1521	337	39.6221	5.56	Nucleus	3
EuNAC47	Chr12	evm.model.Chr12.997	AT4G10350.1	1280	337	38.1477	6.8	Nucleus	3
EuNAC48	Chr12	evm.model.Chr12.1387	AT3G10490.1	1646	390	44.0384	5.66	Chloroplast	6
EuNAC49	Chr12	evm.model.Chr12.1388	AT3G10480.1	2353	562	63.0348	4.65	Vacuole	6
EuNAC50	Chr12	evm.model.Chr12.1722	AT1G76420.1	261	86	9.82126	9.65	Nucleus	2
EuNAC51	Chr12	evm.model.Chr12.1808	AT1G34190.1	429	142	15.968	4.61	Cytoplasm	4
EuNAC52	Chr13	evm.model.Chr13.502	AT1G79580.1	1122	373	42.4484	6.02	Nucleus	3
EuNAC53	Chr13	evm.model.Chr13.506	AT1G79580.1	1122	373	42.4555	6.12	Nucleus	3
EuNAC54	Chr13	evm.model.Chr13.511	AT1G79580.1	1110	369	42.136	5.75	Nucleus	3
EuNAC55	Chr13	evm.model.Chr13.645	AT1G26870.1	996	331	37.5015	6.4	Nucleus	3
EuNAC56	Chr13	evm.model.Chr13.907.1	AT1G25580.1	2519	478	53.7163	4.98	Nucleus	5
EuNAC57	Chr13	evm.model.Chr13.1699	AT1G79580.1	510	98	10.7043	9.18	Chloroplast	3
EuNAC58	Chr14	evm.model.Chr14.377	AT1G52880.1	1090	293	33.3025	8.14	Nucleus	3
EuNAC59	Chr14	evm.model.Chr14.1144	AT3G10480.3	573	190	21.6534	6.95	Nucleus	3
EuNAC60	Chr14	evm.model.Chr14.2067	AT4G28530.1	1318	286	32.7078	5.2	Cytoplasm	3
EuNAC61	Chr15	evm.model.Chr15.335	AT1G76420.1	1593	333	37.7217	5.42	Nucleus	3
EuNAC62	Chr15	evm.model.Chr15.1041	AT4G10350.1	1634	364	41.8517	4.94	Nucleus	3
EuNAC63	Chr15	evm.model.Chr15.1706	AT1G79580.1	1244	360	41.2358	5.2	Nucleus	3
EuNAC64	Chr15	evm.model.Chr15.1821	AT1G54330.1	2246	617	70.4586	5.53	Nucleus	6
EuNAC65	Chr16	evm.model.Chr16.948	AT5G56620.1	2216	449	50.0217	6.4	Nucleus	6
EuNAC66	Chr17	evm.model.Chr17.393	AT5G39820.1	1167	293	34.0098	6.05	Nucleus	3
EuNAC67	Chr17	evm.model.Chr17.513	AT2G02450.2	1403	339	38.6815	6.82	Nucleus	3
EuNAC68	GWHTBISF024247	evm.model.F000119F.45	AT1G79580.1	1555	373	42.4693	5.55	Nucleus	3
EuNAC69	GWHTBISF023710	evm.model.F000001F_4.9	AT3G29035.1	2184	613	70.1246	5.89	Nucleus	6
