# Supplementary material for: Comprehensive genomic characterisation of the NAC transcription factor family and its response to drought stress in Eucommia ulmoides
Source: PeerJ. 2023 Oct 23;11:e16298. doi: 10.7717/peerj.16298 (PMC10601904; doi:10.7717/peerj.16298)
Supplement: Supplemental Information 3 [file peerj-11-16298-s003.xlsx]

## Sheet: Sheet1
Table S2. Details of 10 Motifs of EuNACs
Motif	E-value	Sites	Width	Multilevel consensus sequence
1	7.20E-1030	55	29
2	1.60E-1018	53	28
3	1.80E-924	66	21
4	1.90E-546	55	21
5	1.10E-328	55	21
6	4.7e-303	52	11
7	4.8e-152	5	50
8	1.7e-149	6	50
9	4.5e-117	6	43
10	2e-110	5	41
