# Supplementary material for: Comprehensive genomic characterisation of the NAC transcription factor family and its response to drought stress in Eucommia ulmoides
Source: PeerJ. 2023 Oct 23;11:e16298. doi: 10.7717/peerj.16298 (PMC10601904; doi:10.7717/peerj.16298)
Supplement: Supplemental Information 4 [file peerj-11-16298-s004.xlsx]

## Sheet: Sheet1
Table S3. Information on duplicaed NAC of E.ulmoides
Gene 1	Chromsome	Localization	Gene 2	Chromsome	Localization	Duplication	Ka	Ks	Ka/Ks	Selection pressure
EuNAC3	Chr1	40652318-40655296	EuNAC43	Chr10	9964442-9966545	Segmental	0.30965	2.47909	0.124905	Purifying selection
EuNAC4	Chr1	40952677-40956408	EuNAC55	Chr13	10116689-10118634	Segmental	0.267351	2.39067	0.111831	Purifying selection
EuNAC7	Chr2	2441583-2443451	EuNAC15	Chr4	4679508-4683177	Segmental	0.227922	1.32238	0.172358	Purifying selection
EuNAC11	Chr2	42542027-42543795	EuNAC61	Chr15	3540556-3542967	Segmental	0.30377	1.64097	0.185116	Purifying selection
EuNAC23	Chr6	17755597-17760344	EuNAC38	Chr8	75242704-75245892	Segmental	0.221516	0.954884	0.231982	Purifying selection
EuNAC40	Chr9	2693425-2699406	EuNAC43	Chr10	9964442-9966545	Segmental	0.508645	3.9466	0.128882	Purifying selection
EuNAC45	Chr12	99468-101906	EuNAC27	Chr7	400340-404088	Segmental	0.564071	1.84005	0.306553	Purifying selection
EuNAC46	Chr12	4395002-4398007	EuNAC23	Chr6	17755597-17760344	Segmental	0.231715	2.47674	0.0935564	Purifying selection
EuNAC51	Chr12	41511763-41523207	EuNAC35	Chr8	9320199-9325172	Segmental	0.603545	1.8115	0.333173	Purifying selection
EuNAC60	Chr14	53836359-53841517	EuNAC21	Chr5	42756187-42760172	Segmental	0.231085	1.11486	0.207277	Purifying selection
EuNAC65	Chr16	21883210-21891515	EuNAC26	Chr6	57982892-57988497	Segmental	0.136889	1.14564	0.119487	Purifying selection
EuNAC67	Chr17	6098963-6101676	EuNAC28	Chr7	5903717-5906123	Segmental	0.225536	1.23149	0.183141	Purifying selection
EuNAC7	Chr2	2441583-2443451	EuNAC8	Chr2	2460308-2461924	Tandem	0.348771	2.2059	0.158108	Purifying selection
EuNAC30	Chr7	34281535-34285249	EuNAC31	Chr7	34337716-34344668	Tandem	0.123773	1.42985	0.0865636	Purifying selection
EuNAC48	Chr12	29501248-29504429	EuNAC49	Chr12	29514361-29521852	Tandem	0.632486	2.96724	0.213156	Purifying selection
EuNAC53	Chr13	7078902-7080674	EuNAC54	Chr13	7235000-7237950	Tandem	0.0413653	0.0752844	0.549455	Purifying selection
