# Supplementary material for: Comprehensive genomic characterisation of the NAC transcription factor family and its response to drought stress in Eucommia ulmoides
Source: PeerJ. 2023 Oct 23;11:e16298. doi: 10.7717/peerj.16298 (PMC10601904; doi:10.7717/peerj.16298)
Supplement: Supplemental Information 5 [file peerj-11-16298-s005.xlsx]

## Sheet: Sheet1
Table S4. Selection pressure between E. ulmoides and Arabidopsis
Gene pairs	Ka	Ks	Ka/Ks	Selection pressure	Million years ago(MYA)
EuNAC10 -AT5G53950.1	0.4414	2.4249	0.182	Purifying selection	186.531
EuNAC12 -AT1G65910.1	0.6357	2.7151	0.2341	Purifying selection	208.854
EuNAC18 -AT5G22380.1	0.3453	2.8949	0.1193	Purifying selection	222.685
EuNAC20 -AT3G15510.1	0.1839	1.022	0.18	Purifying selection	78.6154
EuNAC22 -AT5G04400.1	0.9171	2.8625	0.3204	Purifying selection	220.192
EuNAC28 -AT2G02450.2	0.3059	1.6151	0.1894	Purifying selection	124.238
EuNAC3- AT5G18270.2	0.4015	4.1395	0.097	Purifying selection	318.423
EuNAC33 -AT1G32770.1	0.7943	3.8374	0.207	Purifying selection	295.185
EuNAC38 -AT3G04410.1	0.8084	1.8013	0.4488	Purifying selection	138.562
EuNAC42 -AT5G13180.1	0.4065	2.782	0.1461	Purifying selection	214
EuNAC48 -AT3G10490.1	0.2643	2.4157	0.1094	Purifying selection	185.823
EuNAC5 -AT4G29230.1	0.5282	2.3938	0.2207	Purifying selection	184.138
EuNAC53 -AT1G79580.1	0.4355	2.5671	0.1696	Purifying selection	197.469
EuNAC55 -AT1G26870.1	0.3325	1.5578	0.2135	Purifying selection	119.831
EuNAC56 -AT1G25580.1	0.2688	3.7493	0.0717	Purifying selection	288.408
EuNAC6 -AT4G28500.1	0.2233	2.4504	0.0911	Purifying selection	188.492
EuNAC60 -AT4G28530.1	0.3325	1.6252	0.2046	Purifying selection	125.015
EuNAC61 -AT1G76420.1	0.4697	3.6656	0.1281	Purifying selection	281.969
EuNAC66 -AT5G39820.1	0.5722	3.6146	0.1583	Purifying selection	278.046
EuNAC69 -AT3G29035.1	0.5754	2.4538	0.2345	Purifying selection	188.754
EuNAC10 -AT5G53950.1	0.4414	2.4249	0.182	Purifying selection	186.531
EuNAC12 -AT1G65910.1	0.6357	2.7151	0.2341	Purifying selection	208.854
EuNAC18 -AT5G22380.1	0.3453	2.8949	0.1193	Purifying selection	222.685
EuNAC20- AT3G15510.1	0.1839	1.022	0.18	Purifying selection	78.6154
EuNAC22 -AT5G04400.1	0.9171	2.8625	0.3204	Purifying selection	220.192
EuNAC28 -AT2G02450.2	0.3059	1.6151	0.1894	Purifying selection	124.238
EuNAC3 -AT5G18270.2	0.4015	4.1395	0.097	Purifying selection	318.423
EuNAC33 -AT1G32770.1	0.7943	3.8374	0.207	Purifying selection	295.185
EuNAC38 -AT3G04410.1	0.8084	1.8013	0.4488	Purifying selection	138.562
EuNAC42 -AT5G13180.1	0.4065	2.782	0.1461	Purifying selection	214
EuNAC48 -AT3G10490.1	0.2643	2.4157	0.1094	Purifying selection	185.823
EuNAC5 -AT4G29230.1	0.5282	2.3938	0.2207	Purifying selection	184.138
EuNAC53 -AT1G79580.1	0.4355	2.5671	0.1696	Purifying selection	197.469
EuNAC55 -AT1G26870.1	0.3325	1.5578	0.2135	Purifying selection	119.831
EuNAC56 -AT1G25580.1	0.2688	3.7493	0.0717	Purifying selection	288.408
EuNAC6 -AT4G28500.1	0.2233	2.4504	0.0911	Purifying selection	188.492
