# Supplementary material for: Comprehensive genomic characterisation of the NAC transcription factor family and its response to drought stress in Eucommia ulmoides
Source: PeerJ. 2023 Oct 23;11:e16298. doi: 10.7717/peerj.16298 (PMC10601904; doi:10.7717/peerj.16298)
Supplement: Supplemental Information 6 [file peerj-11-16298-s006.xlsx]

## Sheet: Sheet1
Table S5. EuNACs syntenic relationship with Arabidopsis thaliana and Oryza sativa
Arabidopsis thaliana	Eucommia ulmoides	Oryza sativa
AT3G29035.1	EuNAC3
AT5G39820.1	EuNAC4	Os02t0745250
AT3G01600.1	EuNAC5
AT1G52880.1	EuNAC7	Os07t0566500
AT3G15500.1	EuNAC8
AT5G53950.1	EuNAC9
AT3G12910.1	EuNAC13
AT1G56010.2	EuNAC14
AT1G52880.1	EuNAC15
AT1G28470.1	EuNAC17
AT3G44350.2	EuNAC18	Os01t0862800
AT4G28530.1	EuNAC21	Os04t0515900
AT1G62700.2	EuNAC23	Os04t0536500
AT1G33060.2	EuNAC25
AT4G29230.1	EuNAC26	Os06t0560300
AT5G24590.2	EuNAC27
AT2G02450.2	EuNAC28
AT1G34180.2	EuNAC35
AT1G77450.1	EuNAC36
AT1G32510.1	EuNAC37	Os10t0571600
AT5G50820.1	EuNAC39
AT2G33480.1	EuNAC39	Os01t0925400
AT5G50820.1	EuNAC42	Os01t0925400
AT5G07680.1	EuNAC43
AT3G17730.1	EuNAC44
AT3G10480.3	EuNAC48
AT1G25580.1	EuNAC56
AT4G28530.1	EuNAC60	Os10t0477600
	EuNAC60	Os04t0515900
AT3G29035.1	EuNAC61
AT2G18060.1	EuNAC62
AT1G65910.1	EuNAC64
AT4G29230.1	EuNAC65	Os01t0191300
