# Supplementary material for: Comprehensive genomic characterisation of the NAC transcription factor family and its response to drought stress in Eucommia ulmoides
Source: PeerJ. 2023 Oct 23;11:e16298. doi: 10.7717/peerj.16298 (PMC10601904; doi:10.7717/peerj.16298)
Supplement: Supplemental Information 7 [file peerj-11-16298-s007.xlsx]

## Sheet: Sheet1
Table S6. Promoter sequences of 69 NAC gene family members of E. ulmoides
>EuNAC1
GGGACCAAACGTAATCATCCTATATATCCTACATGGTAGTTTTGCTTAATGTTAAAATAGAATATATCTAAGATATGATTTTATTTGTGATCTTTTGACTTGAAATATTGTATATTACATATCTGCATTACTATAATTTGATAATACGAAGTGTTTTATTCTAGTCACGAAACATCAAAGATATTCATTGGGTATAAAGGGACGTACATGTAAATATACAAGTATACAAAAAATTATATGTCACTCTCAGTAAAAAGATATGTGTCCTAAGTGATTTAATTTATATAATTCACCAAAGTCTCTGACTAGAGCAGTATGATAATTGTGACAAGATTCCAATTGGTGTTAGAAGAAAATATTTTTATCAATCAATATATATATAATTAATTAGATTAAGGG…
>EuNAC2
GAAAAATGATTTTTCAAACACAAATATTCCAAATTACTAATTAGATCATTAAGAACATTTTCAAAACTACTCTCTTAGAAATATTTTAGCAAAATTAAACTTTCTTTTAAGCAAAGACTAATTTAAACTCTTTGTTCTTGATTTCTTAAAGTTGAAAATGCAGGTTTTATTAAATAGATTTTAAACCATGCCTGTTATTGTATAAAATTGGTACACACCTCAAGTATGGTCTAGTCATGTGATAGGTGTCCTTTTGCTGAGGTAGAGTCAGCAGTTAAAAATTCCTCAAGTGAGTTGTACTGGGTCTTGGGAGGATTGATCTACTGTGTCTAAAGTCCTGCTCCTCGGGGAGTGGTACCTGCAAAAAGCTCAGGCCAGGATTTATCCCATCGAGGGCCC…
>EuNAC3
GAACAAAGTGAGAAGCTAACATTTTTTTTTCCCGCTTAAAATAACGGAATATGCTTACAAATGGATGAAGTTAAATTTTTTCATCCAATTTTAGATGAATAGCCGAATTAATCTTCATCTTGTTTTAGTTTTGATTTAATTTTTTTATTATAAATATCTTATAAAATGAAAGGATAATTTTGTCTATTTTAAACAAAAAAAATTAATAAAAAATTTAATTCGATTTACTTTTAAGTATTATTTTGTTAATTTAAATAAAAATATTTAAAATATAACTTTTTGAAGTGAATGAGATAAAACACCGCTTATCCTTTAAAATATCCATTAAAATTAAATATCTTTTTTTCTCTCCTAAGTACATGGTTGTGGTTGGAACAACAAAGTGACAACACAATAAAT…
>EuNAC4
GTATTCTTCAGGAAAGTTAAATCCTATTGTAGAAATTTTTAATGGACCTAACTCACTCTCAAAAGACGCCTTGTAAGAGGAGGATTGCCCTTGGCTTTATATATAGCCCAGGATTAGGTAACACAAGCGATGTGGGATTCAACACGCCCCCTCACGCGCAGGGTGGACTTTGACAAACCACTGCGAACGGATATCGGAGGGGCCATCGTTGATGTGGGATTTAACACGCCCAACATCAAACAAATGCTTGGCTCTGATACCATGTAGAAATTTTTAATGAGCCTAACTCACTCTCAAAAGACACCTTGTATGAGGAGGATTGCCTTTGACTTTATATATAGCTCAGGATTAGGTAACACAAGCGATGTGGGATTCAACACCTATTGACAAGAAAAATGA…
>EuNAC5
GACAAAAGTATAAATATTTTTATTTTTTACTTTTGGTCTTTTACAAGTAACACAAACATTCATCTTCAGAGTAACTCCAACTCAAATAGACATTTTCATTTGTTCAATACTACTTGGTTAATCAATAGTTCTTAATATTCTAATTTTAATTTTGACTAAATAATTATTTACCAGTGGGTTAGAGCATATAATTTTGATGTTGAATACGTAAATCGGTAGTTAAATGTTTTCACTAATTTTTAGTTATTGTTTTAGGTAGGAATGGCTATTGAGATATCTATTAGAGGTGATGTCTTTTAGATTATAACTTATATTGTTTTAGGTAGGAATGGCTATTGAGATATCTATTAGAGGTGATGTCTTTTAGATTATAACTTAAATTTTTAAGTTTAATTAATC…
>EuNAC6
CTCTTTCTCATCCCACTCTCATGTATTTTAATAACAAGAGTGTTATTCAGATTGCTCACAATTCAGTTTTTCATGAACGGACCAAGCACATCGAGATCGATTGTCATCTCACTCGTCATCATCTTCAACATGAGACTATTACTTTGCCTTTTGTGTTATCATCCATGCAAATTGCAGACTCGTTCACCAAGTCTCATTCTATTTCGCGCTTTCGTTTTTTGGTTGACAAACTCTTAATGCTACTTGCAGCAACATCGTGAATTTGGGAGGGGATATTAGAGTTTATTATTATTATTATTTAGTAAGGGTAAAATTGTCTTTTACTTACTTTCTAAGTTTTCTATTGTACGCTTATATAAATTTCTCTTTTCAATTGTATTCTATCATTCTTATTCAGAA…
>EuNAC7
CTCTCCTCTACACACCATTATCCTACAATTCCTACAGTAATCCCTAAAATTTATTGTACATTCGTTATTTTAGAATTTATTTTAATTAAATGGAACCAAACGTCCAATGGCTTTTAAGACAACTGTAAAAGTCGGTAATTGCACCTGATACGAACCTTCTAACGAAATGACTAATCAGCCCTTGTTTCCGTGAGTTGCCAGGTCTAAACCATTGTTCATAGTTACAAGAAATTACACTTTCAACCCCAATTCTATCTCAAATTTTGGATTCAGTCCTTTTAGTTATCAATTTTGAAATTTTCAACGATGATTACTCCAGAATATTTAATTAACATTGTCTAGACCGGTAAATATTAGGATTAAATAAGTTTATTTATCTTAAATTGACAAGAAATAATG…
>EuNAC8
TTTCTATTAATAATTACGGCTACAGAAAAATATTAATTGACTGTTAAAAAATATTATTTGTTAAGGGAATACTAAAAATTGTCATTTTGATAAAATTTACAATTTTTATCTTAAACTGTATTTCTTCACAAATTAAATATATCTATATATATGAAGCTACATTTTCCGACCCTACCATATCAATCGACCCTTCGTATATATATATTTTTGACATATAAGTATACACGCATACGTGTCCACATGAATAGTCTCATAAATTAAATGTAATATTATACTTATATACGTATAATATACTCATATGTATACGTATATGTGTATATATATATATGACAAATACATACCTGCTAACCGAACTTCCAGTTTCTTTACTTTTTTTTGTTTTCTCTTTTTTTTTTTTCG…
>EuNAC9
TAGTGGAGTAAGGGACCAAACGCAATCATCCTTGATATCTTACATAGTAGTTTTGCTCAAGTCAAAATAGGATGTTTGAGGTGTGATTGTATTTTGTGATATTCTGACTTAAGTTGTTGTATATTACATGTATGAGTTGCTATATTTTGATCATACTAAGTGTCATTCTCTAGTCACAAGCCTTTAAATGTATTTATTGTGCATAGTGGGACATGCATGTAAATATACGAATATGTAAGATAGAATCTATCGGTATCACAAAAAATTATATTATCAATCAAAATACATATGATTGGAGTAAGATTTTTTTACTTAAACAATGTTAGTCATTTCGAGTACACAGATAGAAGGATGGTAGAATACACATATTATGCATGAGAATATTCTCTTAGTTAAATT…
>EuNAC10
ATGACATGCTAGTGGCACAACCTAACTTGAAGGAGATATCTAGTCTTAAAATGAGATAATACGAGGAATTTGCGATGAATGATCTTAGCGTGACAAAATAAAATCCTTAGGATGAAAATTCACAAGGATAGAAAGAAGAAAATCATGAAATTGTCACAAGTGGAGTACATGGACAAGGTCCTCAAGAGATTCAACATGCAAGATGCTAAATTGGTTGGTACACCTCTAGTTACGTAGTTGAAACTCTCTAAGGAACAGTCATCGATAATAGAGGAAGAACGTGAAGAGATGGCTAAAGTACCATATGCTTTGATCATTAGAAGCCTCACATACATTATGATTTTCACATGTCTAGACATAGCTTAGGCAGTGATTGTTGTGAGCAGATTTATGAGTAAT…
>EuNAC11
GTTGATCTTTGAGTGCCACAACTACTCCGATGAGAAAAAGGTAAAACTCATTGTAATTGAGTTTATTAACTATGCTATAATATAGTGGGATCAACTTGTGATAAGCAGGAAGAGAAACTATGAAAGGCCTATCTAGATGTGGGCAAAAATGAAGGCCATCGTGAGGAGGTGGTTTGTCTCTAGTCACTACTATAAGGACTTGTATCAAAAATTACAAAGCCTTACGCAAGGCTATCGAAGCGTGGATGATTACTACAAGGAGATGGAGATCGCTATGATATGGGCTAATGTCAAGGATGATAGAGAAACTACCATGGAAAGGTTTTTGCATGGGTTGAATCGGGACATTGCCAACATGGTCGAGTTGCAACATTACGTGGTGTTGGAGGACATGGTTCA…
>EuNAC12
TTCTTAGACTCTATATCGGCATGGTATATTTAGAATTAAATTTAAAATTAAAATTTTTAGACTAACAATTTAATTTACATTGATGATAGGCACAAAGTTGGTGCTTTTTTCCTACTTACATAGATATCGCCAACTTAACCATAATCCGCCGCATCATGCAAGTTCATGGAAGCAATGTGTGGATGGTTAACACGGAAACGTATCCCACGTCAAAATTAACCGGATTGATGATAAGCTCCCAGTTCCGTCCTATATATTGGTCGTTCTTCAAAATTCGAAAAGGCAATGCCCTCAAATCAATCCACCAAACGTCCCCGCTCCCTTTCCCTCTCTTCTTTTTGCAAGACAACGACCGTTGGATTGCGTCCGAAGGAATTGTTGATAAGATTATACGATAGA…
>EuNAC13
CATTCAACACAAAAAATGTAAGGGGATATGATCTGGTGCTTTGCGGAAGAAATATATTTTTGTTTAACAATCAATCAAGTTATTTGTAACATGAATACACAGACGTAACACTATATTTTTTCATTTTCGCAACGCTTGCCATATTGAATATAACATGGATTTCAATCTAGTGCTTCAAAAAAACGATTGACATCTCATTTTAAATAGCGTGAGTAAGAGATCATCCATGTATGTGAGACAAAGATCATCTATGTATAAACAAATGATGGATTAATGAAAATGAGTGGGAGAAATGTGTTTTTTTTCCATGTTTTCATCATGAATTAATATGTAAGTATAACTGCTGCGCAAATTTAAGGGATTTATATACGGAAACACTAATCAATCTGGGATGGAAGT…
>EuNAC14
ATTATCATTCCCATTTCGTATTAATTATCTGGTTAGTAGGTAAACCCGAAACACGACGTCTTTATTTTTGTATCTATCGTGTCTGACACGATAACAAATTTGAATCTTATTAAGGCTAAACCCATAATGATAAATTCGTGCCAGTTTCGTGTTGTGTTTCATGTCAATACTCGTATTGCCAATCCTAATATGCTCACAACAAGCACAAGATTGTTATGGCCCCGGTTAATTTCTTGTACCTTATTCATGACTTCCTTGATAGCTTATGGCATATATCTATTTACCTTTTTTCACTTTACCAGAGTGCAGAGAGATGGAAAGTTTTGAGAAAAGAAGCCGGTCTTCATAATTTTGAGTTGCATGCTTTTCGCGCTGCCTTCCAAATGGTACATGCGTTTC…
>EuNAC15
ATTTATTTTAATTATCGTTATATTTTAGTTATGGTTTGAAACATTTATTGTGTGGTTTGGATTTATTTTTTGGGAATTTATGTTTTATATTTTAATTACGTTTTTGTTTATATATAAAAAACAACGTTTGCGTTTTCTTAGTTTTGGTTTTGGTTTTGGTTTTTTTTTTTTTAAATAAAAAATCTTAAATGGTTTCCCAGTTTTGGTTTTAGTTTTGTATAAATTCAAATGATTCTGATGAGTGTAAAAATGGTCACTCTAACGCAACCAATTGAAAACTGTCACATGTCCACAATTCCCCATAAAAATTAAGATCATCCAAAGACTTCAACACTTTCCAGGAAGGGTCGAGAAGCCATTATCGGGATGGGGAACCCTTTCCCATCTCAGCATATTCCG…
>EuNAC16
TAAGTTGATACAAGTTTGAGTTTCTTCTCCACAACCAATGTGGGATAATTACACCTTACAACTCAAGTTCTCATTTTTCGAGTAATGTGGAATAACTCATCTCCTTCCAAGCAATGTGGGATAATTCATTCATTTATATCTTCAATCAATCTCAAATGAGTTTCGTTGAGAATTAAAATCTCATTCAAAACTTAATTATTTTTGGCATATAAATATACTATGTTGATCATCAAACGACGAGGAACGCAACGAAATAATAACCCAATTAATTTAATTAATGAGTCTTAGTTTAATTAATCAATTAAAGTAACAAAAAATTCTAACATAGCATAGTGACAACGATGACGACGACAACTAGCAAAAGCAGTGGCAATGACAAAGAATGAACATGACGATGAC…
>EuNAC17
ATTTTGATATCAAGTAGAGTAACTTTTTTTTATTTAGGTTGTAATTTAGCAACTTTTTTTTATTTAGGTTGTAATTGACCAAATTCCCTAATAGCAACTTGATAAAAAGTTAAAAGCGTACTAGAAAAATGTGTACTCCAAGGGAATGGACCAAGCATATAGTTGTACATGTAGAGAGAGAGAGAGAATACTTTGTTTGGAGTGAGAAGTGTGGGTGAAGAAAAATACAACTGCAGGTTGGTGTATTTTCACAGTTCTTTAGTTTTTTAGTGTTTTTTTTTGGTAAAATGTATATACCAGAAATAATATCAGACATATATATGTAGAGAGAGAGATCTAGAGAGAGAGATTAGCTTTAAGGAGACTCCAGGTTGACACTGGAGCTAAAAGCCTCCTCTC…
>EuNAC18
GACAAGAATACATTCCTCAACGACGATGTCCTTGAGGAAGTTTATATGCATACCCCTCCTGATCTAACATCTCTTCAACACCATTATCCAATATTTTGGGTTCACATCCAGCACTCATTATTCTACCTTGTTTATTCACCGAACTAACAATTTTTTTATTCTCTTTCTACTTTATGTGGACGACATGGGCAATCTCTAAACTCAAAAAAATTCTTAGTAATCAATTACAGATGAAAGTCCTTAGCATGCTCAATTAATTTTTTGGTCTTGAAGTTTCAGTTGGTTCAGATAGATGGTTTCTCTCTCTCGCCAAATATGCATCTGACCTTTTTTCAAGGCTGACGTTGCTGACTCCACCACTGCCAATACTCATCTAGAGCCAAATTTAAGACTTACTCC…
>EuNAC19
ATTAGATTTATTCCAATAATTTGGTTTCTGCTCCATTTTTTTTTTAGATACAAAAACACTAAACCAACGTCAGCTATGGTTTCTATCTAAAAATTGTGTATAACTTTGTGAAAGAGTAGTCTTATGCCATATATTTTTTAGAAAAAAATACATTTTAAACCTTCTAACTATTGACACGTTTCTAAACAATCATTCTAAATTTATGCATTTCATTTTAAACCCACTATATATCAACACGTTTTTAAATAGTTATTTTGTAAAAAATAACATAATGATATAACAAAATTATTATTTTGTCATTTCATTATCATTTTTTTTTCACTTTTCTCTCTCTCTTGCTCCCTCCCTCCCCACCCAAAAGCACCCCCTGTTAACAAGGGGCGCTTGTTACAGGGGAGA…
>EuNAC20
TAAATTAACAGGTTAACAGGTCGTTAACGTGTAATGGGTTAACAGGTCGTTAACGTGTAATGGGTTAACGTGTAATGGGTAGGTTAATGTATAATAGAAACCTATCAGGTCTTATCGTGTCGTGTTTACCTGATAGGTTTCGTGTCATCGTGTGACACGAAAAATTATCGTGTCATGTCGTGTCGACACGATAATTTTCGTGTCGTGTTCGTGTTTGGGTAGTCTGACACGATAATCTTATCGTGTCGTGTTCGTGTTTGGGTCTTATCGTGTTTCGTGTTATCGTGTCATGACCTGTTACACGACCTGTTACCTATTTTGCCAGCCCTAGCACCTATCACTACTTCTAGGGATTCACTGACTAATTTACCCCTCATTAATAAGTGGTTATATTCTTTA…
>EuNAC21
TATGGGTTTTGAGTAACCTAATTTCTATTAGAGTTTGTCATTTTGCCTCATATGGAGTTTGTCATCCCTTCCAAACTAATTAAGTTGGTTGCTATTTTCCTTGCAATAATGCTTAACATGATGATTATAATCTTTTTCCTTAACACAATAAAACTTTAATTGTTAGGTTAGTGCCCATGCCACTCTTTGTTATTTCGACTTGGGATCTCTACTTTTTGTATAAAAATACGAAATTTTATATAAATTAATTTTTTTTTTCATTTCAATTGGCCAAATTGATAGCGTTATTTTAGTAATTAAGTAAATGAAAAATTATCGAGATTAAAATGATAAATATGAGTATTATTATTAATAATAAATTGTTTAAAAAAAAAAAAAATTCTATTTGGCCACATGTAA…
>EuNAC22
GAAACTAACTAACAATTTATTTTAAAACAATAGGTTGAATATTTAATATTTTTCTAATTGAAAAAATTTCAAGGGCCAAAGTGTATATTTTCCTACAAATGTGAACGAGGCGAAAGTGTAATTTTTAATTTAATAACTAAAACAAATAATAAGTATTTTAATTTTATATTTTTCTAATTATCAAAATTTTAGGGGCCAAAGTGTAATTTTTAATTTAACAACTAAATTAAACAAATAATAGGTATTTTAATTTTATATTTTTCTAATTATCAAAATTTCAGTGGCCAAAGTGTATTTTAATTAAATAGCTAAATTAGAAAATTAAACTAAATAAAAATGTAATATGTTGATTTATATTTTCATACACATGGGGCGAAAGTGTAATTTTTAATTTAACAA…
>EuNAC23
GAGGTAAAAAGTTTTAACCCTAATTATGTTTTAACCCAAATTTTAATTTTATATGTTAGCTAAAATGATCTGATGGTTGAAAAATGTCTAGAGTTTTATCTCTCATCCAACGACCGTGAATATACCAATCCTGATTTATTATATATATATATTTTGTTTATTTGCCAACATTTTATTTTTTATTTTTTATTTGTTGACTTATGGTCAACCTTCAGCAACTTCATATAGGCGGAAGATGTAAATTTTTAATCTTGAAACAAGTTTTCAGAGCAGATTTAATTCCTAGATTAGTATTATATTATTTTTCAGGAAAACATTCTTTTTGGTCGGGTGCCCTGTGTGTCCTGTCTTTAAGAAGCCCAAGGAGATGACGTTTACCTCAATTAACTCTCTCTCACA…
>EuNAC24
ACTATAGGCAAAATTTATTGATAAAATAGATTCCAACAAAGATCAAGCACTCCAATTACAAGGAGGCTGAAGCTACAAAGACATATGGATAGATTTTGTCAATTTGCCAAAATTTAGAACTTTGAGGAGTAAAGTGTCACAAGCAAAATGTTAGGGTATAAAAAGCAAAATACTCAAAATATTTAGGGTGCAAAATCGCATTTACTCTCTCCCTTCTTCTAGCGTCTGTTTCAAACGGGTAGATAGATCGATGTACACCAAAGAAAAACACACACGATCGATTGAAAATATGCAAATACACTCATAAGGAAAATTTCATTTATTGTCCATTATTTACATTTTTTTTGTGTACATTATGTCCACATAAAAGATTTTTCATCCACAAAGAATACCATTCAT…
>EuNAC25
AAAGAAATTAGGGACGGCGATCAAAAGTCTTTGATTTCTTCTCCGCAAAGATGTAGTCTGTCATTTTTTTAAGGGGTCCTTGATAATTTTCATGTCGATTCCACTTTCAATTTTTTTTTTAATATAAAATTTTTGTGGAGCTATTGTTCTCTCTAGGTGTGAATTGTAAAATATATTAATTCATCTCAAATACTAAAATATCCCCCTCGAGACTCCAAGATGGTCTCTAACCAGCCCTCATATTTCACTTTTACTTGGATTACCTTTAGCATTTTCACCCTTGTTAAACTTATAAAAATCCGCCGTAGGAGGACAACAATGTCATGACTCGCCATTTGAAATGTATCGGGGACAAAACACGTCTAGTAGCTCTTTAGTGAGCTACCAAAATCCTGGAGA…
>EuNAC26
CATTTTCAACTTTTTTTTTCTCCCATATAAATTTTCTAAAAAAAACTATATATATATACATATGTATGTATATTTCTGAGTATTTGCGCAACAAGAAGAATGAAAGGGAAGAAGGAGAGTGAGGTGCATGGCCGGTGACCGTTTTCTATCCAAACTTATAATGGAGATAGTGACTTGGACCGTAGAGAAACTTTAAGGTGCTATATGTTCAAATCAAAACTATGGCCGTAGAAAGTGTCAAAACCTCTATATTTTATATCCAAACAGGCCGCCTCCTCCTTTGCTTTATCAGTCAAGGAGTCAAAGAGCCCGACATAAAGAAAGGTGTGGGACACCTTAAGCTTTAGGTGAAAAAAAAAAAAAAAAAAACCGAAAAAAGAAAAGAAAAGAAAAGAAAAA…
>EuNAC27
GGGAAAAAGTACTTTGATACTAGTAGCTACAATGCAAAGAGGGAGTGGATAGTGAGGGGAATAAACCATGCATTAGGGGTAATTATGGAATTTTATTTGAATCAACAAAATGATGTATCAGGAAAAGTTTAATTTATTAATTATATATTAGTATCTTGTTAAGCTTTTTTCAACAAACACAATAGCACACGCAACCAACCATGTAAAAGGTTCTTACTTCTTTTAAAAATTTTAAATAAAAAAATATTGTTCGACCGATAGAATAATTCGGTTGTAAATTAGAAAGTTAAAGTGTAAATAAATCGTAAAAAATTAGATATTTTAATGGTTTATATTTAAGTTTAAACGAATGATTGAAATCTAATCTGTGCAACCTTTCAATATATTGATTTTAAATTT…
>EuNAC28
TTTGGGAGGTAGCCAAACGATTTGATTGCCTCATCAAAACAAATGTTTCAGCTTCTAGAAGCTCATAAATAGACTTTTGCCACTTGTATACCTTCTAGCTTTCGCCTTCAGCTATGAAGCCTTTTGGTTGATGCAAGTAAATCTCTTCCACTATATTTGCATTGAGGAGAGCTGTCTTCACATCTATCTGTGCCAGATTTCACAGTCATGGTATATGGTTATAACTAATAAAATCATGATAGCCTTTAACATGGTGACCAACAAAAATGTTTCTTCATAGTCAACTCCTTGACGTTGAGTATATTATTTCGCCACCAGTCTTTTCTCGAACATGTTCACTTTACCATCTAAGTTTAGTTTTGTCTTAAGATCCATTCACACCCAATGGGAACGATTCCC…
>EuNAC29
TCAAACGGTGGCATTTTTTGTAAATCTAAGTCTGCAAGTAAAAATGCTATTTCAAATAACGTTATCGGCAAGTGTTGTAGTTTGAAAAAAATAATTTTTTAAGTATTCTAAGTAGAAGTGTAAGTTTTTCTCCTCCTAGGTGGGGGAAAAACTCCTCCCTATTTGGGACGTATCACCAATTTTGGTCAAAACAAATTTTACGTAGTGGTAGGCAGTGAATTAATATTTTGGGGACAACCATGATTTTATTAGTTAAAAATACTAAATTCCAACTGGGCAAGTTGGATAAAGCAAGTAGGAAGTGTGATGGGGATAAACCCATATCATAATCGTTATCTAAAATAAGTGGCTCATATGCAAGAGAATTTTTAACAAAAGGGACTAAAAATAAAAGTAGAG…
>EuNAC30
AGCCCTGAAAAATATTATTCATTTTTATTCCTTTTATATTGAAAAATTATCAGTAACACATCTTGTATTTGAGATAAATATCACAGTAATTTTTCTATTTTTGTTAAATACCACGGACACCTCCTATTTTTTTTCATCGAGTCAGTCAACCTCTCAAATCACATTTGACTGGTTGATATAAGTATTTAAATTATAATTTTACCTTTAGAATATAAAATCCATTTTTAAAAAACTAAATTGTCATTTTCTCTTATGTGTAGAATGACAAAATTATTCTTCATTAGTTATTTTCTTCTTATTTTTCTCTCTCTCAAACCTACTTGGGCCATCACTACCATCAATGCCACCAACAAACTTGCAACTCCATGCCTCGACCACCTCTGACCAGTGTCTTCTTCT…
>EuNAC31
CACCGCCTAAGCGAGAATACACCACCTAGGCGAACAGGCGATTTCTTGCTCTCTGTTGTTTTACCGCCTAAGCGATCTTCCACCGCCTAAGCGATCACGCGATTCTAGCTCTCTGTTGTTTTACCGTCTAAACGATATACCACCGCCTAAGCGATCACGCGATTTCTGGCTCTTTGTTGTTTTATCGCCTAAGCGATATTCCACCGCCTAAGCGATCCTTGCTTTGTCCCTGACAGAATAGAACAGAACAGAACAGACCAGTCTTTTAACCCTTTCTCGTCACTAGCTCTGACCCTTAAATTCTTCACTCCACCTCCACGATCAACCATCCCAAGTTTACAACTGAGATTACTAACCTCATTCCCTTCACTCCAACTAAAACACCCACTAAAATAACAC…
>EuNAC32
TTAGCCAATTTTCTGACCAGTGGTTAGCAATAAATTGCTATTAACGTAACCATGTGGTCAACACGCATTAATTCTAAAACAATACCTATGATCCTATCATGGCTTCCAACCTAAGAAATCGCTACTCCTCCACACAGACCATGATCATACAAGCTTAGCTAGCTTTCACATCTTTGGTCTCAGCTCAGATCATCCATAAATATATTATTCATGGCGATACATACATAATATATATATATATACAAATGTAACGTAAACTCGATGCATGGAAATTATGACAAATCACAAATTAATTTGTAAAATTAAAATGGAAATGGAAACGTGGAATTCAAGCAAGCTTAAATTATTATATATTAAATAAATAAAATCTCTCTCTCTCTCTCTCTCTCTGTCCCCCCT…
>EuNAC33
GCTTTGCGCCCATGTTGCGTTGTTTTCCTTTGGTACCACACCAAGGTCTTCCGTTGGTTCTATGACTCCCCATGAAACCCATTTCTCGCATCATCTACCAACGCCGCCAATCTGCGTCCATATTGCCTAACAGCGCACCATTTTGCCAATGTGTGCCCAACAACTTGGTCCAACGCCACCATGTTCCTCCAACGCATACTGCTATGTTTTGGTCCTCGTTGCCTTTGCCACGTGCTAAGATCTTGTTCAGTGTCATGCCCCTCACATAGCACCAATGTTAGCATTGCGCCTAGGATCACCAACACAATGTCTAACACCCGCTAGTGTTGTGCGGCAACACAACTATCCACGAACATGCCGTGGCTCAGTTTATGCCAACCACCTGTTAACCGCGGCATG…
>EuNAC34
ATTAAAGTTGATTGTTACTTTATTCGAGAAAAATTGTTGCAGAAGCAGATTGAAACTAAACAGATAAATTCAATTGATCAGTTAGATGATATATTTACTAAACCATTGGGGAGTTCAAGGATAAAGTAAATTTGTAACAAGTTAGAAACATACAATATATATACTTCAGCTTGAAGGGGAGTGTTAAAGGGTTTTTATATCTTTTTTGTCTTACTTAGGGTTTTTCGTACGGTTTAAGGTTTACTGTATGATTTCCTTATTCTTATTATAAATAGTTGGAGAGGCTAACACAATAGTTAAATCGTCTCGTTCTTTTCCTATTCTTCTTTTACTTCTAACGGATGATAATTTTTTTAATTTTTATTTTTATTTTTAAAATATGTAATTTTTTGGTGGTCT…
>EuNAC35
TTATTTTAAAGAGAAATTCACAAAAAAATCCCATATAAAATCTTTCATATAATATATAACTTATATAATTTTGCAGATATAATTGATTTTGCAGATATAATTAAATAATTGTAAAATTTTATAACTTCTATAAGAAGGGAGAACAAATTTTTAAAAACATGGTACTTGGTTTTTGACGTGAGGTCTTCTTGTTGCCCACCAAAGACCAATCATCCCCAACACGTGGTAGGGTGAGGGCACAGAAGATGACGACAGACTAGTGAAAGTCCACCTCACTTGTTGATTGGATCTCCTAAGAACCACTAGGGTGGCCTACTATATTCACCGAGCACAACTCTGTGTTCATTCGCCGCCCAATAACCTGGGGATGGTCATCGATCATTCGTCTTTCGATGATCA…
>EuNAC36
ATTTTAAAGATTGTAATTAATTTTTATTAAAAACAAAGAGGTGAAAAAACATATTTTTAAAAAATTAAGGATGATTAATTTATAAAAGATCTAGAGTCAGAATATTAATAGTGAAAATAAAAAGATTAGAGAGATAATTTGTTTTGAACTGTGGTTTCATTTTTAATTTTCACTTCTATTTTTAATATATAGTATAGGATTAATACAAGTTTTTTTATTTTATTTTATTTAATGTTAAATTACTAAATGACATATTATTTAACGTCAAATTATGGAAATCACCAACTACAAACCTCCCACTTTACTTAAGGTCAAGTATCCATATGTATAGGGGACTACTTTTCTGTCATTTAAGAAAAATGAAAAAATTATTCATACAAATAAATTGCAAAGTAAAAA…
>EuNAC37
CGGAAGAATTATGAGGGTTGCACAGATGATTTGACTACGACGGAATAAAAAACGAATTTCTATATCCTTAATTTTGATATTATATTAGGAGATTTCAATTCAAAAGCATATGATATGCAATATAGTAACTCATTTAACTTATATAATGATTTGAAAACTCTCAAGTGATCAATAAGTAATCAATATGAAACATAAATCTAACAAAAAAAACCCAAAAAAACCATCAACCATACAGATAAATAGTAAACGTGTTTTTTTTCTATACCACTAGTGTTCCTTTACTTACACATGGTGAAAGATTATCTCGTTTAGGGTGCATGACTGTCTTTTTCAATAATTGCTTTTCTACAAGCTCGAATTTCTAACCTTGCAGAAACTTGTCAATTGCTTTAATTCAAA…
>EuNAC38
TGAAAGTACGAGTTAAAGTGAGATTTTTCAAAAACCTGTGGGGCATAAAGTGCAAAAACTTATTACATTATTGTACAAATTCATTAAAGAGACTCTAACCAAGATACTAAAGAGACTCTAACCAAGATACTGTAGTAAGGCCTCTTAGAGTTAAAATAGTTGAATGATCACTACGAGATCAGGAGTTCGAGCCAGCGGAAAAGTACTTATTGGGAGGGACAGCCACGTACCACGAACGAAATTAGTCTCACACCATGTATGGGTGTGGAGACAGTCGTGGGTATACCAAAAAGAAATTAAAGCGAGTCTAACCCTAATATGTAGGCCCTAAAGAAAGTCTTTTTTTTATTTATTTATTGTAGATGATTAAGATATTTGGCTTTAGGTCACCACATAAAC…
>EuNAC39
ACTCGGCAATATTTTTAGGATAGAAAAGAAAAAATGATATAAGATTAAGAGGAGGATATATATATTGAATTGTCAGCTACCCATTTGTCCTACGTGGCACCCCGTCGTTTGACAGGCAAGTAGGACCCTAAAACTTTATTCCACCCTCGAAAAGACGAAACTACCCCTTTAGTTTATACAATATATGTATACATACATGCATCGGCAACCCCCGCCCTCATAAATATATATATATATATATATATATATATATATATATATATATGAAGAAGATAAGATAGTTGATGGTGTTGAGATGCCCTATGCCCCCCACCCCTCCTTGTCTTTTACAGCCCTAACATAGGTAATTAGTTGGATAAATACAGATTAATTAAATTAATTACTTCGAATAACCTAATA…
>EuNAC40
TAATTAAGAACGAAGATCGCGACAGATGGCTACTCTTTTGATTTATTAATTCTTGAAATTAATTACTTCATCTCAATAATACAATTTCCGACCCAAGAATCATTCCAAATCATAACGAATCCACTGTCGGGAGATCACTAGCGACAAGTAATGTTATGTGTGACAGAAACATAACCTTAGAACAAGCAAAGTTGGTTAATTAAATAGAGAAATAATTAGTTATATAACAGTCTAATTTACAAACTACTAGTAATACAAATTCAGAATCTTGTATTTATTGCTTTAAAATGCGGTAAATCTTCTCAGTTAAGGCTTCTTACATAAAACTCTGATGATTGCTAACATCCAAAATTATACAAAGTCATAATTGTAGAAGTCACATCCAATAAGTATATATAA…
>EuNAC41
CTTTTGTTCTACTTAAATAAGGTTGAATACATGAATTCGTTTACGCTATAATGATCGATCAAGAGCCATGCTCTCAGTTAGGCTCAATACCATCAAATTAATTCTAATTGTCTCCTCCCAAGTCTTCTTAAACTTACATCTCTCTCTAGTAATACTTTGCATTTGAATAAAATCGCATTTTTTCATTGATATTTTTATAGGTCTTCTATGCACATGTCCAAATTATCGTAAATGATTTTTTTTTTAATGAGTGTCCTATTCTTAAATTCTATTTAGTATATATATATGCTTTTTTTTTTTTTCAAATGGCTTCAAAAAGAAATTATGTTGTCATATTATTTGATTCTATAAATATGCAAGAAAAAAGATAAAAAAATATATTTGATTATGTAAGACCAT…
>EuNAC42
GAACCAGGTCGATAGACTAGCCAGTTGGATGTTCAAATTAGCTCGGTCACTTCTAAGCACTGAGCAACGCATTTTTTCATTAAGACGCCTAAGTACAGAAGAAATTTTTGAGGACTGGGCAGGGTCTCACACCGGCTTGACCCTCGTTGATGATATACTCTGTCAATGTTGGATATTTCTGCTCAGCAAACGTCCTCCCTAGGCGACCGACCTGGCGAGACACGGAGCTAATGAATTTCCAGGCTGACCAAGCCGTTGATGACGTGGCGCTTTTGACCTATGTGGCAAACAGATGGAGGCCGGTCAATTTTCACCCATATCAGATTTTATATTGGGAAAATTACCTAATAAGCCTAAAATTAATTACCTATTGCCCTTATCGAGTTTATAGGAATTGAG…
>EuNAC43
CTAATTAATCCACTGAAGTGCATAGCCTTTGATTTCAAGAAGGAAAGAAAAATGGGACAAATTATGGTTTAAATGTCTAATTAAAGACTTCCTAATTTTAGGTGATAGTGGAATTCCACAAGTGCCACCATTTTACCATAAATTGCATGCTTCATTGCCACATTAAGAAAAATAAGAAGATAAGATCACGTGCGTGTGGATCTATTATTGTAAAGCTGCCGAATTTTGCATTGTTTAATACAAGTACGACTCTTAAATTTAAAGTTCGTTGTATATATTAAACATGCGTATGCTATGTAACAAGGCAAAATAAAAAAAACACTGAAATATTTTTAATTATTAAATTAAAAAATAATAATTTTCTTTTCTTTGTATATTATGCACGTTTCACATGTGGAC…
>EuNAC44
TGTTGGCAAATGTAAATATTGTTAAATTTGAACGTGTAATTTTAACAACAAATTTATGGGAACAACAAATTTCTGGGAACAGAACAACATTTTTTTTTTGAAATATTATTTGATTTTTTTTTTTCATTAAAATGGGAATTAAAAATCTTAGGGAATACAAAAGGAAAGACATATCTAACCAAACCAAATACAAACCTCTATGAAAGAGGAAATAGGAGCAAAATTAAGGCATAATTCCATTATATGATAAGAATTTTGTGCGGAAAATAAGGGGACAGAATATAATCATTTTTTTTTTCTTCGCACCCATATTAAAACACAAATCTGAGAACAAAAATACTAAACAAACAGGGCCTTAATGTTTCCGTTCCAAGAAAATTAGGGCCTAAAACATCAACA…
>EuNAC45
TAATTGATAAAAATAAGATAGCAAAAATAGTTTCCATTAGATAACATTTACTTTTTGCCGATAATCAATGATCAATGTCATGAAAATGTAACTAGAACTAAATAATCAAATTAACTTCCATAGCGAAAAACAATACGATTACCAAAACTTTGATAATGTCTGAATCCACAACATTAACTAGGCAGCGGAAGATGGACTAAACCAAACACATAGCATAGGAATGAGATTCTACACATGTTCCTAAAATATCAAAATCATAACATGGAGGAGGGTGATGATAATGTTTTATTTCTCTTTATCAGATTGAAAATTTAGGACTTAGTTGCATATGGACCTGGAAATTACCATGTTACCTATATCATACTTTCATACGGAGATAATTGTTTTTCACAACATAGA…
>EuNAC46
GATATGGGATAGAAATCTAACAACTCAAATTCATAAATTGAGTAGACTGACCTAGAGTTTCAGAATCATTTGCTCTAAAACTCATTACCAACAAAAAAATGGGTTGGGACAAAAAGAATAGGGTTTGGACTGTCATTGCCAACTTGCCCAATTTAGAGAGAGAGAGAGAGAGAGAAAAAGAGAGAGTTTTGCACCATTAAGTCACCAGCAGGAAAAGGCCAATAATAGTTTAATGGCCCTTTTTGTGGGTCTTGTGGGTGAGCCTTTTCGAGCAAGGTGATTGGTCTGTGCCGTTAGTTCCTCTGACGTCTCCCGTTTACTTTCTCTCTCTCTCTCTTCTCTTTCTTCTCCAAAAGACTGGCCTTTGATAAACAAAAACAATCTCTCTCTCTCTCTATA…
>EuNAC47
TTCGGTATGTCAAGGATACCTTGTTTCACAGACTTCATTTATCAGACCAGTTTGCTCCTACTTTACAGGCTTATTCTGACGCAAATTGGGCTGGAGGTCCCACCGACCGACGATCAACCACTGTTTATTGTTTCTTCCTGGGCAACTTTCTCATTTCTTGGCGCAATAAGAAACAAACTGTGGTTGCTCGTTCCAGCACTGAAGCCGAATATCGTGCCATGGCTGATGCAACATAGAACTAGTTTGGCTTCGGTGGCTCCTTGCTGACATGATAATCTTTTGTTCTACTGCCACTATTTTACATTGTGACAACAGGAGTGTTATGTAGATCACTCACACTGATGTCTTTCACGAGCATACAGATCACATCGAGACTGATTGTTACTTCATCGGTCATCA…
>EuNAC48
TTCAGATCTGGAAATCGAGATCTTATTTTTCATATCTGTAATATGTATTTGTGTGTGTGTGTGTATAGAGAAAGAGAGAGAGCGACGAGGAAAGAGCAGCGGTGAACGACGAAGACAAACAGACGATGGCAATTTCGACGATGGCGGCGGCGTGATGAACGACGTTTTTTACGGTGGAGATTTTCATATGTGGTTGGCTTGGTTTAATGGCGATGGTTGTTTGTTTGTCTAGCCCTTTGTGTTCCAAATCAAGTGGCCCATAGATGAGCTTCATATCAACCCGTCAATCTGTGCCTGGACAAAAATGCAGATAATTACAGTTCAAAATAAAGATTTTGAGATTAAAAATGCAGTGATTTTAAGGCCGAGAGAGAGAAGAAAGAGAGAGATTAGGGTTTG…
>EuNAC49
TCAGGAGTTTTCTAGGGTTTGTAGCCGAAACTTCAACGTCAAAATTCTCTCAGATTATGCAACCAAATTGCATGTATCTTATTTCAAATTAAATCTTAAGACAAGAGGAACAAAAGCCCTAATGTTTCATATCTAATTGAAACGAAAAATCACATGAAATCGTGCCCGCTAGTTTCGGTTTTGTTAAGAATAGAAAATAAATAAAGTTTTAAAAAAAAAAATTGTCGATCCTAAATCATGTACGTTGGCTCTGATACCACATGTAGATTATTTCTCATAATCACAATAAAATGAAATTGAATAATAATCGTAAACATACATTAATATTAGGACACAACAATGAAAAATGGTAATCGAAAACGCACCTGTTTGGGCCATCGTAGGATATTGAATCTGTCG…
>EuNAC50
CAAACGAAACTAATCCCTAGACAACCTATTCTCTCAAAATTATCTCGATATAGTATTAGTATGGTTAAAGTAGTATTTTAGTATTAGTAATAATTAATTAAATTACATTTTGTCGCCTAGATAAAGTTGAGTTATGATAAACGCGGTACTCGATAGTAAGGACACCAATCCTTGTGGATACGATACCCGACCGAAAGATCCATTATATTAAAATTTGATCCGTACACTTGCGGTGAAAGTGGTAGCGCATTATTTGCGGCCACCAATACTATTCCTTCAAGAACCTTGTGACTAAAATTTGGAATAAAGGGAGGACCTCTATTCTTTCGGGGATAAATGTGCACTTTCTTCAGAAACATTTTCATTTTCTTAGTTACGAGTAGGACTGACACATATATT…
>EuNAC51
AATCAAGAGTACAAATAGGTTTAATATAATTTTTTAAAGTAGAGCGGATAGAATGATAATCAAATAAAATAGAGGGGTAAATTGGTATTTTTGTTCAATTTTTGGACGATCTTTTAAACATTTTATTAGTATAATTTTTTTTTTTAAAATTAGATAAAATAAAATGATAATTAAACAAAATAGGGGTGTGAAACAGGTGAAAAATCACAAAAAGAAGGCACTGTTTTTTTATTATATAAGTTTTTATTTTTTTTTAATTTATAATTAATTATGATCACTTATAATATCAATTCAAATTAAAAAATAATAGAGAAAAAAACAAAACAAATAAAATATACTTCGAATATAGAAAGAGAAAAATATCCTTTTTTTTTTTAATGTTTAATAATTAAAAATAAA…
>EuNAC52
TAATAAAAAATATTTTTATTTTATTAATAATAAAAAATATGTTTACTAAAAAAATTCAATTAAAATTCAACTATTTTAAAAAAAAAATCGATAATATTCGAAAACAAACCAACAAATTTTCAAAGATAATTCGAGTGAAATTCAACTATTTTTATTTCAAAAATTCAAGTGAAATTCAACTATTAAAAAATAATTTTTAATAAAAATAAAACGTAAAAATAAAAAGAATTTCCATGATATAATAAAAATAAATAAATAAATATTTTTTAATAGTTGAATTTCAATTGAATTTTTGAAGTAAAAAAAGTTGAATTTCACTTGAATTGTCTTTGAAAAATTGTTGGTTTGGTTTCTAATATTATCGATTTTTGTTTTTTTAAAAAATAGTTGAATTTTAAT…
>EuNAC53
ACAAAAACATAAATATGGGAAGCAAAAAATAGATCTGTTTTTCTCCTAATTTCTAGGAACTGATTGTATTGTTGCCAGATTTCGGTTTTTATTCTCAGAGCACTAAGTATACCTGCTATGTTCTTCAGCTCAACAAGCGAATTCAGCAGTCTAATCAAACATGTATTGGGCAATGTTATTAAATGCTTGGTTCTTTTTATTATGAGTTATTACATGTTAACTGCTGATTAATTGTTTATAATATATTTGTTTAATTGTTTATTTAGATTATTTCTATTATAAAATTGTCTATTTAATTGTTTATTTTTGTTAAATTTGAATTTGGTTCTTTTTTGTTATAAATGCTTGGTTAGTGCTATAATTCTTATGTGATTAATATTTTAATTGTTTGGGTAATAT…
>EuNAC54
GCTCGTAGAAGAGTCCTCGTGGAGGAGACCGAAGATTCATGGAGTTCTGGAGGAGAAACAGACTGAAATGGTGAGTTGACCAAGACAAACAACTAAGTCCCTCTAGTTGGCCGTCCTGGGTGTTTGACGTCAAGGTGATAGTGAACACATGGCCAAGACCCAAGTGCTGACTTGGTGACGCTAAAAAATACCCTCATCAATATATATATCTTTTTTGGCGTTGAAAACTAGCACACACCTCGAGTATGGTCCAATTAGGTGACAGATAGGTCATTTTGCTGGAGTTGGAGTTGCCGAGTTAGAGGCAGAGTTGAAAATTCCTCTAGTGAGCTGGAACGGTCAACTTGAAGGGTTGACTTGCTGAAATCCAAAGTCCTGCTCCTCAGGAAGTTGTACCTG…
>EuNAC55
TCTAAATTACTCCCAAAATTTTAAGAACAGAAACACATTTACCAATTGCATTTCGATATATTAATTCCGAAATTTTAAAAACGAAAATAAGAATTAGTAAACAGAAACAATAAGCAAATGGGACAAAAGAGACCCATAAATTAGCTTCTCTAGTCCATGAGAGTTTTTGGGGGCAATAATGTTTCAGAGTTTCGAAATTAAGTTAGATGAATAAAGAATCAACAGGGATAAAATGGTATTTTCACCAACTTCCACAATTAGGTTTATAATATTTTGTGGTCCCTAATCTACCCTTCAGATTTATTCACAATCCATTCAGAGGGGCATTTTGATAGTCAAATTTAACAAAAGGGTATTCAATCTGACAAGTCAGTGGAATAGAAGCTGTGAGAATGGAAT…
>EuNAC56
CTTTGATACGTTCCTCTCGCCCGAACCTGTCCTCACCCATCCTCACCCAAAGACCCTGAATCCGATTGGATGATCGGTTGTCGGGGTTCGGGGTCAATCGGATTTAGACCCCCCAAAACACTTCGGGTTGGCCAAAGATCTCAGTCTACCCCCGACCGATCCAACCGATTTTCTCCTCTAATAAGAACCATTTTTAACAATTAACCATGCATCATAGTTACTACCCTCTAAGAAAGCAGTCATTCTAACCTTCCACAAAACATAATTATCATCAACCCAATATGTCTAATCCTTTCACACTCACCAAATACAGAAAAAAAAAAAAAAAAAAAAAAAAAAAAAAAAAAATCTTCCCACTGGAACTTCTACCACCTCAAATCACAATATACTCAATTAATG…
>EuNAC57
TTTTCTATCCTTCCATAATCTCCCCACTTTTCACCAAGACTTTTTCATCAACATCTTTGATGTACTGACACTTCCTATATCTTTAGTCTTTCGTTACGTCTCATAGCGAATTTTTATATATATCCCTCCCACTAGCTTTTATACCTAACTTTTGATACTAATTATTGGCGATTAGAAGTCTAAAGATCAATAGTAGGGTAGCGGTGGAGGATGGCACTAGATCGGCAATGTAAATCTTAATTGAAAGTATTTGATTACGGATATAAGTGACCATTGACTATAAATAAAAGAACGAAGTAAAATATAATGAAATAATTTATATTTATTTAATTTAAAATAAAAATAAAATAAATTATGAATTAAATTGAGACTATTTACTAATTATATTAAAAAAATAAA…
>EuNAC58
AGATTTAACGGTTTAACAAAAAATTTAACCATTGCACTTTAGTCCACAATTACAGAGTAAGTTGTGACGAAAATACCATAAGGAGACAGTGTCAAATGACAAAGTGTAATTAACCCTACCTAAGATGAAAGAAATAATTTGTGTCTTTAAAAACCCACTTCCATTGCATTTAAAACTCAATATATAAAATATTAGAAGAAAAACTCAAGAAAATACAATGGAGAACACTTACGCGGCGTTTGGTACGTTGGAATGGAATGACAATAAGATTGGAATTAGTATGGTAATGGAATGGAATGGTCATTACCATTCCTATGTTTGGTGACGAATGGGATTACATGTGTTATTGGAATGACATCAAAAGATAAAATAGTAATTCTATTGAATTTTTAAACGGTA…
>EuNAC59
TTATAAATCTGAAAAAAAAAAATCTAGATTTAAAAAGAAAAATAGATTTGAAAAAAAAAAATTCCCAAATCTACAAAAAAAATAGATCTTGAATAAAATTTCATATCTTGAAAAATTGAATCCTACAATCGTCATGCGAGGGGGGAAATTTCAGAGCTACAAATGGGAGAAAAATATTTTCAACAATAAAAAATACATTATCCCAAAACCCACTTGAAGTTTATATAATATTTTCATTTCGACATCCATAGTATTATGAAAATTATTTTCATATTGCTTGGTTAAGTTTTCAAGAAAACATTTTTGAAAATTTTGGAAATAATTTTATTAAAAATTTTGAAAATTTGTTTAAGGGAAAAATACCAAAATGTCTACTTAAAACACTAAATCTACGAGATA…
>EuNAC60
CAATTTTTATATAAAAAAAATTACAATGATATATTCTTGTAAGAACTCTAAAATTATCTATTTTACTCGTAAATAAAATTAATTAATTAACTATTTATTTTATTTTTTTCGTGCATCGCCAAATTTGTATATCCTAAGTTATTGTAATATATATATTTCACCAAAATAAATGCAAGTTATAAAAAAATTAAACCAAAAATTTCAGTTTTTTATTGAAATCTAAAAGAAAATCAAAGCTTTTTTTAGATAATTTTTAATTAGAACTTTTTCCTCCATTTTCAAAGAAAAATTTATCAAAATAGCAATGTCTTCCCCCCCCCCCCCCCCCCCCCCTTCCTCTGTTTTTGGGTGTATAAATCTCAACCAATCATTTTTTTTTTTTTTTTTAAAGAATTAGAT…
>EuNAC61
ATACCCATATTAGTTCATTTTAGTGATTATAAATTAATGTTTTTTTTAGTATACCCATATCCCTACACCCACATAAAAATGTAAGACTAATCTCGTTCGAAGTGTATGGATATCTCTTCCAACAAGTGTTTTTCAACAGACTCGAATCTTTGATCTTACAGAGGTCTCTCAACTGTTTTAACTCAAGCGGACCTTACGATTAGAGTTACACTTTGTTCGTGATTATAAATTAATGTTCATAATATCTTAATCTTTTGTCCAATACACTATAATCAATTATTAACTTTCAACATTTAGTGCCATTATCCAAGTATGATTGGTACTAAGATAAATAAACATCTATATTATTTGTCCAACACAACCAATAATTGGAGCTCCTTAACTAACAACTCCCCCCCC…
>EuNAC62
GTGACGTCATCATTGGGGACAACCATGAACCCATGCGCAATTGAGCGGTCCTCATCCATCCTCCCCTTCTCCCTCCCCTCCCTCCTTCCCCCTTTTTTATATATATCTCTCACTCATGCCCTATTTTGAAAAGAATTCTCTCTCCTCTCTCTCTCTCACTCCTTCTTTCTCTTAGTTTTATAAGAACCATTGTCTTCCACCTTTGTCTTGTTCTCCAGTTTCTTTGTCGTTCAACGAATAACTACTCACTACCAAAAACCCTTTCAGGTAAGCTTCATTTTTCCCACTCCCTCTCCCTGCATGAGAAAAATGAACAGGTTTCACTTCTCAGCCAATGGCTGCTCATTCATTCATGCCTTCTCTCTCTCTCTCTCTTAATGTGTTTCCCTGTAAATGTTT…
>EuNAC63
TATATATATATAAAATATATATATATATATATATATATATATATATATATATATATATATATATTATTTTGGCTTGTAGTAGATGCATGAGTTTACATACGATAACTCACACATCAAAATGCTATTGATTTTTTGTTTGTCACTATTCATCTTTGATTTTGTCATATTAAATTTCACCAATCTTACAATGTAGCCCTACTTATGATGCATTCAACAAGGAAAGCTTCATTTGTTTTTTTCTTATTCACTAACACATTATGGCTTCAAAATTTGAACTTCTTGTGATTGTCTTTTTGTTCAAATCTCTGCAAAATTTAAGATGAGCACTTGTGTGATATCGGTCAAATACCTTTCAGCGTAAGAATAAGTTAATCAAGAATTTGAGTGATATCATAATAG…
>EuNAC64
TATATATATATATATATATATATATATATTTTAGATATCTTATATTAATTGTTATTTTTATTTTTTGACTAACATATTTTAGGGATAGTTGGTGGGAGGTAACTAATAATAACACTCCGAAACCAAATAAGTATTGTAGTTTTAGTTTCATCTATTAGGGTTCATGAAAATATTAGGTTCCAATTAGGGTTGTATTGCCAATCACTGCCCACCCGCCGCCGTCCACCAAACTCCAACCACCGGATTTTGGCCACCACCGGTGATCACCAAAATTCCAATTACCGGTCACCGGATTTTTTTTTACTAATATTCAACTAATTTTTTAATACATCTCTTTAATATACTTTTAAGTTACATTTTTTTATTACATTCAACTAATTTTTTTAATGTCGACGACTG…
>EuNAC65
TTTCTTGGATATGTGGATCCCACTTCAAATTCTGGGTCACCAATCCTCTCATGTGTAACACGGTATCAGTGTAAGAACATCCCAAATTATGAAAATTAATAAACCAAAGGTCAAGACCAGACAAGAAAGTAGAAGGACCCCTGTATATATATATATAAAATACATGTGAAAAATAGATAATACATAGTATTAATTATAGTTAGATATTAAACAAATTAACAACCTTCAACAATAAGCACCCAATTAATTAAATTAGCTCATCCAAAACCCCAAATGAGTACACATTATTTTATATATACATACATATATATATATATAGGGGAGTTTAATTAATTACAAGGGTGGTGGTGGTCCATCAAGTATACTGCTCATTTGCCTTGCATATCAAGCAATCTTGTT…
>EuNAC66
GTTTGTCTGAAAAAAATGACGCACACAAAAAATAAAAAAATAAACGTTATTTCCTATGGAGAAAAAATGGAAGAAAAATACTCAATTTCTAGGCAAATTTTTATCCCTACAAATTTGAATTTGGGCGGAGAGTAAAAAAAAAAATGAGACGGAGTTTTTTTTGAAAACACTAAAATTATAATAATACCTTTAACAATATAAATTTTAATTTATTTTTTTAATATATTAGGTGAATAGGTTAATTATTGTTTTTTCTCTCATTTTTCTTTCTTAACCAAACATGAAAACTTCGGCCTCATTTGGTTACTATTTTTGTTTCTGATCTCAAAATTTTGAGATCATTATACAGAAACGCGTTTGATAAATACGTTTCCATTTTCAAAATTTTGGTAGTAATTT…
>EuNAC67
GAGCATTTAGGATTACATTCAAGATTTAATTATTGGAGTGCTCTCAGGAGAGTCGAACCCTGATTGATAAGGAAATGATCACCTCCCCTTTGCCAACTGGAACACCTCTTGAATATCTGTACGTATACTTGCCATAGAAGGTTCGTAGAAGGTTATGTATTATGCAAACACTTAAAAGTACAGTATGAAATTAGTGTTATCTACAGTTGCCTCTCCAAAAGTTTTGGACTAATCACGAAATTTCTATACATAATCTCTTCAAAACTTAAATTTATATATATATATACATACTAACTGTTTTTTTCTTTTCAGGGTAATCATTTCGTCGGGAGATTATAAGGGCGTACTTTCTCACATCGACCTAGTGTATTCTGAATTAAATTCAAGATTTAATTCCTG…
>EuNAC68
CACCGATTAGTCCCATCAACACTTTTTTTTTGCACTGATTAGTCCCATCAACACCTTTTCTTACACCAATTAATCCCGTTTTCAAAAATGGTGAGGATTGAGTTTATCGAAATGCCCTCCTGTGAGTTTTACATCAAGAAGGAAGGTCGTCAAACTCGTGCATCACTGCTGTCGGTTGGCGGCCGCCACCGGTGGCCATAAATTACAGCTTTCACCCCAAATTTTATGACTTTTTGTCACTTTTTATATGTTAAAAAAAAATAAAAAATCTTGATTTTATGATAAAATTGTTACTGAACGTAACGTAAAACAAGAGAACAATTGATGTTATATTCAACATTTACAGGTGTTCAATGTAATATCATATGTATTTTACTCTGCATACAAAAATAAGAGAAT…
>EuNAC69
GACGGCAACGACACTGATTGGCCGTGATCGCCAGTAACGAGTGAGTTTTGACAATAGCGATCCAGCTACATGGTCAACATTGGTCAATCAATTGTGAAAATTGTTGGTATTTTCACGTTGAAATTGTATATTTCTTCCTTAGTAATTATCAAAAATTTAATTGTTTGTGGAAATTTATATTTTCTTGTATCTAAGATTCAAGAATTAAAAGGCTAATCAAGAACACAGCGAATTAAGCTTTGAGTAAGATCATATTTGATAAAGAGTTTTTGCTATAAAAGAAACAAAATTGGGAGTTTCTTTTTTAATTAAAAAAAATAAAAAGAAAAAAATGGTGTCGGTGGAGAGAGGGAGGGAGGAGGCCTATGTGAAAAGAACAACATTCTTTGCAGTTTTAAG…
