# Supplementary material for: Comprehensive genomic characterisation of the NAC transcription factor family and its response to drought stress in Eucommia ulmoides
Source: PeerJ. 2023 Oct 23;11:e16298. doi: 10.7717/peerj.16298 (PMC10601904; doi:10.7717/peerj.16298)
Supplement: Supplemental Information 8 [file peerj-11-16298-s008.xlsx]

## Sheet: Sheet1
Table S7. Summary of cis acting elements of 69 NAC gene family members in E. ulmoides
Gene ID	Name	Starting position	Length	Positive negative modulation	scientific name of plant species	Function note
EuNAC1	DRE1	1522	7	+	Zea mays
EuNAC1	DRE1	1829	7	-	Zea mays
EuNAC1	DRE1	1959	7	+	Zea mays
EuNAC1	chs-CMA1a	622	8	+	Daucus carota	part of a light responsive element
EuNAC1	ABRE	527	5	+	Arabidopsis thaliana	cis-acting element involved in the abscisic acid responsiveness
EuNAC1	ABRE	1726	9	+	Hordeum vulgare	cis-acting element involved in the abscisic acid responsiveness
EuNAC1	ABRE	1791	9	+	Triticum aestivum	cis-acting element involved in the abscisic acid responsiveness
EuNAC1	ABRE	1793	6	-	Arabidopsis thaliana	cis-acting element involved in the abscisic acid responsiveness
EuNAC1	ABRE	1794	5	+	Arabidopsis thaliana	cis-acting element involved in the abscisic acid responsiveness
EuNAC1	Unnamed__1	725	5	-	Zea mays
EuNAC1	Unnamed__1	1795	5	+	Zea mays
EuNAC1	as-1	1746	5	+	Arabidopsis thaliana
EuNAC1	G-Box	1793	6	-	Pisum sativum	cis-acting regulatory element involved in light responsiveness
EuNAC1	O2-site	523	9	+	Zea mays	cis-acting regulatory element involved in zein metabolism regulation
EuNAC1	O2-site	548	8	+	Zea mays	cis-acting regulatory element involved in zein metabolism regulation
EuNAC1	MYB	881	6	-	Arabidopsis thaliana
EuNAC1	MYB	946	6	-	Arabidopsis thaliana
EuNAC1	GATA-motif	70	10	+	Arabidopsis thaliana	part of a light responsive element
EuNAC1	GATA-motif	491	7	-	Arabidopsis thaliana	part of a light responsive element
EuNAC1	P-box	1487	7	+	Oryza sativa	gibberellin-responsive element
EuNAC1	TATA-box	21	6	+	Arabidopsis thaliana	core promoter element around -30 of transcription start
EuNAC1	TATA-box	22	6	+	Brassica napus	core promoter element around -30 of transcription start
EuNAC1	TATA-box	23	4	+	Arabidopsis thaliana	core promoter element around -30 of transcription start
EuNAC1	TATA-box	62	6	+	Brassica napus	core promoter element around -30 of transcription start
EuNAC1	TATA-box	63	4	+	Arabidopsis thaliana	core promoter element around -30 of transcription start
EuNAC1	TATA-box	109	6	-	Helianthus annuus	core promoter element around -30 of transcription start
EuNAC1	TATA-box	111	4	+	Arabidopsis thaliana	core promoter element around -30 of transcription start
EuNAC1	TATA-box	132	4	+	Arabidopsis thaliana	core promoter element around -30 of transcription start
EuNAC1	TATA-box	193	4	+	Arabidopsis thaliana	core promoter element around -30 of transcription start
EuNAC1	TATA-box	215	4	+	Arabidopsis thaliana	core promoter element around -30 of transcription start
EuNAC1	TATA-box	223	4	+	Arabidopsis thaliana	core promoter element around -30 of transcription start
EuNAC1	TATA-box	225	7	+	Oryza sativa	core promoter element around -30 of transcription start
EuNAC1	TATA-box	233	6	+	Brassica napus	core promoter element around -30 of transcription start
EuNAC1	TATA-box	234	5	-	Arabidopsis thaliana	core promoter element around -30 of transcription start
EuNAC1	TATA-box	235	4	+	Arabidopsis thaliana	core promoter element around -30 of transcription start
EuNAC1	TATA-box	278	9	-	Arabidopsis thaliana	core promoter element around -30 of transcription start
EuNAC1	TATA-box	279	7	-	Brassica juncea	core promoter element around -30 of transcription start
EuNAC1	TATA-box	280	6	-	Helianthus annuus	core promoter element around -30 of transcription start
EuNAC1	TATA-box	281	7	-	Arabidopsis thaliana	core promoter element around -30 of transcription start
EuNAC1	TATA-box	282	6	+	Arabidopsis thaliana	core promoter element around -30 of transcription start
EuNAC1	TATA-box	283	6	+	Brassica oleracea	core promoter element around -30 of transcription start
EuNAC1	TATA-box	284	4	+	Arabidopsis thaliana	core promoter element around -30 of transcription start
EuNAC1	TATA-box	372	6	+	Brassica napus	core promoter element around -30 of transcription start
EuNAC1	TATA-box	373	6	+	Arabidopsis thaliana	core promoter element around -30 of transcription start
EuNAC1	TATA-box	374	6	+	Brassica napus	core promoter element around -30 of transcription start
EuNAC1	TATA-box	375	6	+	Arabidopsis thaliana	core promoter element around -30 of transcription start
EuNAC1	TATA-box	376	6	+	Brassica napus	core promoter element around -30 of transcription start
EuNAC1	TATA-box	377	6	+	Arabidopsis thaliana	core promoter element around -30 of transcription start
EuNAC1	TATA-box	378	6	+	Brassica oleracea	core promoter element around -30 of transcription start
EuNAC1	TATA-box	379	4	+	Arabidopsis thaliana	core promoter element around -30 of transcription start
EuNAC1	TATA-box	409	8	-	Daucus carota	core promoter element around -30 of transcription start
EuNAC1	TATA-box	410	7	-	Brassica juncea	core promoter element around -30 of transcription start
EuNAC1	TATA-box	411	6	-	Helianthus annuus	core promoter element around -30 of transcription start
EuNAC1	TATA-box	412	5	-	Arabidopsis thaliana	core promoter element around -30 of transcription start
EuNAC1	TATA-box	413	4	+	Arabidopsis thaliana	core promoter element around -30 of transcription start
EuNAC1	TATA-box	453	7	+	Oryza sativa	core promoter element around -30 of transcription start
EuNAC1	TATA-box	597	6	+	Brassica napus	core promoter element around -30 of transcription start
EuNAC1	TATA-box	598	5	-	Arabidopsis thaliana	core promoter element around -30 of transcription start
EuNAC1	TATA-box	599	4	+	Arabidopsis thaliana	core promoter element around -30 of transcription start
EuNAC1	TATA-box	770	4	+	Arabidopsis thaliana	core promoter element around -30 of transcription start
EuNAC1	TATA-box	787	6	+	Brassica napus	core promoter element around -30 of transcription start
EuNAC1	TATA-box	788	4	+	Arabidopsis thaliana	core promoter element around -30 of transcription start
EuNAC1	TATA-box	1137	5	-	Arabidopsis thaliana	core promoter element around -30 of transcription start
EuNAC1	TATA-box	1138	4	-	Arabidopsis thaliana	core promoter element around -30 of transcription start
EuNAC1	TATA-box	1290	6	-	Arabidopsis thaliana	core promoter element around -30 of transcription start
EuNAC1	TATA-box	1291	6	-	Brassica napus	core promoter element around -30 of transcription start
EuNAC1	TATA-box	1292	6	-	Arabidopsis thaliana	core promoter element around -30 of transcription start
EuNAC1	TATA-box	1293	6	-	Brassica napus	core promoter element around -30 of transcription start
EuNAC1	TATA-box	1294	4	-	Arabidopsis thaliana	core promoter element around -30 of transcription start
EuNAC1	TATA-box	1362	4	-	Arabidopsis thaliana	core promoter element around -30 of transcription start
EuNAC1	TATA-box	1379	4	-	Arabidopsis thaliana	core promoter element around -30 of transcription start
EuNAC1	TATA-box	1567	6	-	Brassica napus	core promoter element around -30 of transcription start
EuNAC1	TATA-box	1568	4	-	Arabidopsis thaliana	core promoter element around -30 of transcription start
EuNAC1	TATA-box	1592	7	-	Oryza sativa	core promoter element around -30 of transcription start
EuNAC1	TATA-box	1763	6	+	Brassica oleracea	core promoter element around -30 of transcription start
EuNAC1	TATA-box	1764	4	-	Arabidopsis thaliana	core promoter element around -30 of transcription start
EuNAC1	TATA-box	1906	4	-	Arabidopsis thaliana	core promoter element around -30 of transcription start
EuNAC1	Box III	629	11	+	Pisum sativum	protein binding site
EuNAC1	MYC	337	6	+	Arabidopsis thaliana
EuNAC1	MYC	1039	6	+	Arabidopsis thaliana
EuNAC1	MYC	1368	6	-	Arabidopsis thaliana
EuNAC1	MYC	1879	6	-	Arabidopsis thaliana
EuNAC1	MYC	1881	6	+	Arabidopsis thaliana
EuNAC1	TGACG-motif	1746	5	+	Hordeum vulgare	cis-acting regulatory element involved in the MeJA-responsiveness
EuNAC1	DRE core	1660	6	+	Arabidopsis thaliana
EuNAC1	DRE core	1716	6	+	Arabidopsis thaliana
EuNAC1	AuxRR-core	1444	7	+	Nicotiana tabacum	cis-acting regulatory element involved in auxin responsiveness
EuNAC1	Unnamed__4	1050	4	+	Petroselinum hortense
EuNAC1	Unnamed__4	1284	4	+	Petroselinum hortense
EuNAC1	Unnamed__4	1388	4	-	Petroselinum hortense
EuNAC1	Unnamed__4	1427	4	-	Petroselinum hortense
EuNAC1	Unnamed__4	1538	4	-	Petroselinum hortense
EuNAC1	Unnamed__4	1632	4	-	Petroselinum hortense
EuNAC1	Unnamed__4	1653	4	-	Petroselinum hortense
EuNAC1	Unnamed__4	1690	4	+	Petroselinum hortense
EuNAC1	Unnamed__4	1916	4	+	Petroselinum hortense
EuNAC1	Unnamed__4	1919	4	+	Petroselinum hortense
EuNAC1	MBS	537	6	-	Arabidopsis thaliana	MYB binding site involved in drought-inducibility
EuNAC1	W box	823	6	-	Arabidopsis thaliana
EuNAC1	STRE	745	5	+	Arabidopsis thaliana
EuNAC1	MYB-like sequence	881	6	-	Arabidopsis thaliana
EuNAC1	ERE	1200	8	-	Nicotiana glutinos
EuNAC1	TGA-element	1666	6	+	Brassica oleracea	auxin-responsive element
EuNAC1	CAAT-box	83	5	-	Pisum sativum	common cis-acting element in promoter and enhancer regions
EuNAC1	CAAT-box	107	4	-	Nicotiana glutinosa
EuNAC1	CAAT-box	136	5	-	Pisum sativum	common cis-acting element in promoter and enhancer regions
EuNAC1	CAAT-box	187	5	-	Arabidopsis thaliana	common cis-acting element in promoter and enhancer regions
EuNAC1	CAAT-box	322	4	-	Nicotiana glutinosa
EuNAC1	CAAT-box	336	5	+	Arabidopsis thaliana	common cis-acting element in promoter and enhancer regions
EuNAC1	CAAT-box	337	4	+	Nicotiana glutinosa
EuNAC1	CAAT-box	339	5	-	Arabidopsis thaliana	common cis-acting element in promoter and enhancer regions
EuNAC1	CAAT-box	366	4	+	Nicotiana glutinosa
EuNAC1	CAAT-box	370	4	+	Nicotiana glutinosa
EuNAC1	CAAT-box	421	5	-	Arabidopsis thaliana	common cis-acting element in promoter and enhancer regions
EuNAC1	CAAT-box	444	4	-	Nicotiana glutinosa
EuNAC1	CAAT-box	603	4	-	Nicotiana glutinosa
EuNAC1	CAAT-box	676	4	+	Nicotiana glutinosa
EuNAC1	CAAT-box	709	4	+	Nicotiana glutinosa
EuNAC1	CAAT-box	741	4	-	Nicotiana glutinosa
EuNAC1	CAAT-box	759	4	-	Nicotiana glutinosa
EuNAC1	CAAT-box	791	4	-	Nicotiana glutinosa
EuNAC1	CAAT-box	922	4	+	Nicotiana glutinosa
EuNAC1	CAAT-box	938	4	+	Nicotiana glutinosa
EuNAC1	CAAT-box	1007	5	+	Arabidopsis thaliana	common cis-acting element in promoter and enhancer regions
EuNAC1	CAAT-box	1008	4	+	Nicotiana glutinosa
EuNAC1	CAAT-box	1153	5	-	Pisum sativum	common cis-acting element in promoter and enhancer regions
EuNAC1	CAAT-box	1166	4	-	Nicotiana glutinosa
EuNAC1	CAAT-box	1275	4	+	Nicotiana glutinosa
EuNAC1	CAAT-box	1302	5	-	Arabidopsis thaliana	common cis-acting element in promoter and enhancer regions
EuNAC1	CAAT-box	1315	4	+	Nicotiana glutinosa
EuNAC1	CAAT-box	1368	5	+	Pisum sativum	common cis-acting element in promoter and enhancer regions
EuNAC1	CAAT-box	1535	5	-	Arabidopsis thaliana	common cis-acting element in promoter and enhancer regions
EuNAC1	CAAT-box	1571	5	-	Arabidopsis thaliana	common cis-acting element in promoter and enhancer regions
EuNAC1	CAAT-box	1685	4	+	Nicotiana glutinosa
EuNAC1	CAAT-box	1761	4	+	Nicotiana glutinosa
EuNAC1	CAAT-box	1867	4	-	Nicotiana glutinosa
EuNAC1	CAAT-box	1942	5	+	Pisum sativum	common cis-acting element in promoter and enhancer regions
EuNAC1	CAAT-box	1945	4	-	Nicotiana glutinosa
EuNAC1	CGTCA-motif	1746	5	-	Hordeum vulgare	cis-acting regulatory element involved in the MeJA-responsiveness
EuNAC1	AT~TATA-box	21	6	+	Arabidopsis thaliana
EuNAC1	AT~TATA-box	280	8	-	Arabidopsis thaliana
EuNAC1	AT~TATA-box	282	6	+	Arabidopsis thaliana
EuNAC1	AT~TATA-box	373	6	+	Arabidopsis thaliana
EuNAC1	AT~TATA-box	375	6	+	Arabidopsis thaliana
EuNAC1	AT~TATA-box	377	6	+	Arabidopsis thaliana
EuNAC1	AT~TATA-box	1290	6	-	Arabidopsis thaliana
EuNAC1	AT~TATA-box	1292	6	-	Arabidopsis thaliana
EuNAC1	Box 4	383	6	+	Petroselinum crispum	part of a conserved DNA module involved in light responsiveness
EuNAC1	Box 4	617	6	+	Petroselinum crispum	part of a conserved DNA module involved in light responsiveness
EuNAC1	Box 4	717	6	+	Petroselinum crispum	part of a conserved DNA module involved in light responsiveness
EuNAC1	Box 4	1265	6	-	Petroselinum crispum	part of a conserved DNA module involved in light responsiveness
EuNAC1	Box 4	1269	6	-	Petroselinum crispum	part of a conserved DNA module involved in light responsiveness
EuNAC1	Box 4	1309	6	-	Petroselinum crispum	part of a conserved DNA module involved in light responsiveness
EuNAC1	box S	1833	7	-	Arabidopsis thaliana
EuNAC1	Myc	1091	7	+	Arabidopsis thaliana
EuNAC1	G-box	526	6	-	Zea mays	cis-acting regulatory element involved in light responsiveness
EuNAC1	G-box	1096	9	+	Brassica oleracea	cis-acting regulatory element involved in light responsiveness
EuNAC1	G-box	1790	9	+	Brassica oleracea	cis-acting regulatory element involved in light responsiveness
EuNAC1	G-box	1792	9	+	Brassica napus	cis-acting regulatory element involved in light responsiveness
EuNAC1	G-box	1793	6	-	Arabidopsis thaliana	cis-acting regulatory element involved in light responsiveness
EuNAC1	Myb	537	6	-	Arabidopsis thaliana
EuNAC1	Myb	1862	6	-	Arabidopsis thaliana
EuNAC1	circadian	176	9	+	Lycopersicon esculentum	cis-acting regulatory element involved in circadian control
EuNAC10	AT~TATA-box	826	6	+	Arabidopsis thaliana
EuNAC10	AT~TATA-box	828	6	+	Arabidopsis thaliana
EuNAC10	AT~TATA-box	830	6	+	Arabidopsis thaliana
EuNAC10	AT~TATA-box	1160	6	-	Arabidopsis thaliana
EuNAC10	AT~TATA-box	1162	6	-	Arabidopsis thaliana
EuNAC10	AT~TATA-box	1164	6	-	Arabidopsis thaliana
EuNAC10	AT~TATA-box	1166	6	-	Arabidopsis thaliana
EuNAC10	AT~TATA-box	1168	6	-	Arabidopsis thaliana
EuNAC10	AT~TATA-box	1170	6	-	Arabidopsis thaliana
EuNAC10	AT~TATA-box	1172	6	-	Arabidopsis thaliana
EuNAC10	AT~TATA-box	1174	6	-	Arabidopsis thaliana
EuNAC10	Box 4	542	6	+	Petroselinum crispum	part of a conserved DNA module involved in light responsiveness
EuNAC10	Box 4	761	6	+	Petroselinum crispum	part of a conserved DNA module involved in light responsiveness
EuNAC10	Box 4	895	6	+	Petroselinum crispum	part of a conserved DNA module involved in light responsiveness
EuNAC10	Box 4	1753	6	-	Petroselinum crispum	part of a conserved DNA module involved in light responsiveness
EuNAC10	Myc	385	7	+	Arabidopsis thaliana
EuNAC10	GA-motif	589	8	+	Arabidopsis thaliana	part of a light responsive element
EuNAC10	GC-motif	1744	6	+	Zea mays	enhancer-like element involved in anoxic specific inducibility
EuNAC10	GT1-motif	662	6	+	Arabidopsis thaliana	light responsive element
EuNAC10	GCN4_motif	437	7	-	Oryza sativa	cis-regulatory element involved in endosperm expression
EuNAC10	AE-box	1378	8	-	Arabidopsis thaliana	part of a module for light response
EuNAC10	Unnamed__4	5	4	-	Petroselinum hortense
EuNAC10	Unnamed__4	295	4	-	Petroselinum hortense
EuNAC10	Unnamed__4	1328	4	-	Petroselinum hortense
EuNAC10	Unnamed__4	1334	4	-	Petroselinum hortense
EuNAC10	Unnamed__4	1340	4	-	Petroselinum hortense
EuNAC10	Unnamed__4	1346	4	-	Petroselinum hortense
EuNAC10	Unnamed__4	1349	4	-	Petroselinum hortense
EuNAC10	Unnamed__4	1356	4	-	Petroselinum hortense
EuNAC10	Unnamed__4	1422	4	-	Petroselinum hortense
EuNAC10	Unnamed__4	1471	4	+	Petroselinum hortense
EuNAC10	Unnamed__4	1474	4	+	Petroselinum hortense
EuNAC10	Unnamed__4	1478	4	+	Petroselinum hortense
EuNAC10	Unnamed__4	1543	4	+	Petroselinum hortense
EuNAC10	Unnamed__4	1615	4	+	Petroselinum hortense
EuNAC10	Unnamed__4	1635	4	+	Petroselinum hortense
EuNAC10	Unnamed__4	1650	4	-	Petroselinum hortense
EuNAC10	Unnamed__4	1788	4	+	Petroselinum hortense
EuNAC10	Unnamed__4	1857	4	+	Petroselinum hortense
EuNAC10	Unnamed__4	1965	4	+	Petroselinum hortense
EuNAC10	TCT-motif	38	6	+	Arabidopsis thaliana	part of a light responsive element
EuNAC10	TCT-motif	235	6	-	Arabidopsis thaliana	part of a light responsive element
EuNAC10	TCT-motif	298	6	-	Arabidopsis thaliana	part of a light responsive element
EuNAC10	STRE	1324	5	+	Arabidopsis thaliana
EuNAC10	STRE	1330	5	+	Arabidopsis thaliana
EuNAC10	STRE	1336	5	+	Arabidopsis thaliana
EuNAC10	STRE	1342	5	+	Arabidopsis thaliana
EuNAC10	STRE	1612	5	-	Arabidopsis thaliana
EuNAC10	STRE	1726	5	-	Arabidopsis thaliana
EuNAC10	STRE	1834	5	-	Arabidopsis thaliana
EuNAC10	ARE	948	6	+	Zea mays	cis-acting regulatory element essential for the anaerobic induction
EuNAC10	ARE	1825	6	+	Zea mays	cis-acting regulatory element essential for the anaerobic induction
EuNAC10	CAAT-box	23	4	+	Nicotiana glutinosa
EuNAC10	CAAT-box	86	4	-	Nicotiana glutinosa
EuNAC10	CAAT-box	196	4	-	Nicotiana glutinosa
EuNAC10	CAAT-box	275	4	+	Nicotiana glutinosa
EuNAC10	CAAT-box	292	5	-	Arabidopsis thaliana	common cis-acting element in promoter and enhancer regions
EuNAC10	CAAT-box	318	4	+	Nicotiana glutinosa
EuNAC10	CAAT-box	404	4	+	Nicotiana glutinosa
EuNAC10	CAAT-box	406	4	-	Nicotiana glutinosa
EuNAC10	CAAT-box	518	4	-	Nicotiana glutinosa
EuNAC10	CAAT-box	637	4	+	Nicotiana glutinosa
EuNAC10	CAAT-box	641	4	-	Nicotiana glutinosa
EuNAC10	CAAT-box	672	5	+	Pisum sativum	common cis-acting element in promoter and enhancer regions
EuNAC10	CAAT-box	723	5	+	Pisum sativum	common cis-acting element in promoter and enhancer regions
EuNAC10	CAAT-box	809	5	+	Pisum sativum	common cis-acting element in promoter and enhancer regions
EuNAC10	CAAT-box	885	4	+	Nicotiana glutinosa
EuNAC10	CAAT-box	928	4	-	Nicotiana glutinosa
EuNAC10	CAAT-box	1040	4	-	Nicotiana glutinosa
EuNAC10	CAAT-box	1095	5	-	Pisum sativum	common cis-acting element in promoter and enhancer regions
EuNAC10	CAAT-box	1156	5	+	Pisum sativum	common cis-acting element in promoter and enhancer regions
EuNAC10	CAAT-box	1228	4	+	Nicotiana glutinosa
EuNAC10	CAAT-box	1807	5	+	Pisum sativum	common cis-acting element in promoter and enhancer regions
EuNAC10	CAAT-box	1812	5	+	Pisum sativum	common cis-acting element in promoter and enhancer regions
EuNAC10	CAAT-box	1896	4	+	Nicotiana glutinosa
EuNAC10	I-box	406	10	-	Flaveria trinervia	part of a light responsive element
EuNAC10	O2-site	1623	9	-	Zea mays	cis-acting regulatory element involved in zein metabolism regulation
EuNAC10	MYB	414	6	-	Arabidopsis thaliana
EuNAC10	TATA-box	118	6	-	Helianthus annuus	core promoter element around -30 of transcription start
EuNAC10	TATA-box	120	4	+	Arabidopsis thaliana	core promoter element around -30 of transcription start
EuNAC10	TATA-box	141	4	+	Arabidopsis thaliana	core promoter element around -30 of transcription start
EuNAC10	TATA-box	224	4	+	Arabidopsis thaliana	core promoter element around -30 of transcription start
EuNAC10	TATA-box	265	6	+	Brassica napus	core promoter element around -30 of transcription start
EuNAC10	TATA-box	266	5	-	Arabidopsis thaliana	core promoter element around -30 of transcription start
EuNAC10	TATA-box	267	4	+	Arabidopsis thaliana	core promoter element around -30 of transcription start
EuNAC10	TATA-box	431	4	+	Arabidopsis thaliana	core promoter element around -30 of transcription start
EuNAC10	TATA-box	497	6	+	Brassica napus	core promoter element around -30 of transcription start
EuNAC10	TATA-box	498	5	-	Arabidopsis thaliana	core promoter element around -30 of transcription start
EuNAC10	TATA-box	499	4	+	Arabidopsis thaliana	core promoter element around -30 of transcription start
EuNAC10	TATA-box	817	12	-	Avena sativa	core promoter element around -30 of transcription start
EuNAC10	TATA-box	823	12	-	Avena sativa	core promoter element around -30 of transcription start
EuNAC10	TATA-box	825	6	+	Brassica napus	core promoter element around -30 of transcription start
EuNAC10	TATA-box	826	6	+	Arabidopsis thaliana	core promoter element around -30 of transcription start
EuNAC10	TATA-box	827	6	+	Brassica napus	core promoter element around -30 of transcription start
EuNAC10	TATA-box	828	6	+	Arabidopsis thaliana	core promoter element around -30 of transcription start
EuNAC10	TATA-box	829	6	+	Brassica napus	core promoter element around -30 of transcription start
EuNAC10	TATA-box	830	6	+	Arabidopsis thaliana	core promoter element around -30 of transcription start
EuNAC10	TATA-box	831	6	+	Brassica oleracea	core promoter element around -30 of transcription start
EuNAC10	TATA-box	832	4	+	Arabidopsis thaliana	core promoter element around -30 of transcription start
EuNAC10	TATA-box	973	6	+	Brassica oleracea	core promoter element around -30 of transcription start
EuNAC10	TATA-box	974	4	+	Arabidopsis thaliana	core promoter element around -30 of transcription start
EuNAC10	TATA-box	979	4	+	Arabidopsis thaliana	core promoter element around -30 of transcription start
EuNAC10	TATA-box	1002	7	+	Oryza sativa	core promoter element around -30 of transcription start
EuNAC10	TATA-box	1036	4	-	Arabidopsis thaliana	core promoter element around -30 of transcription start
EuNAC10	TATA-box	1108	6	+	Brassica napus	core promoter element around -30 of transcription start
EuNAC10	TATA-box	1109	5	-	Arabidopsis thaliana	core promoter element around -30 of transcription start
EuNAC10	TATA-box	1110	4	-	Arabidopsis thaliana	core promoter element around -30 of transcription start
EuNAC10	TATA-box	1157	12	-	Avena sativa	core promoter element around -30 of transcription start
EuNAC10	TATA-box	1159	6	-	Brassica napus	core promoter element around -30 of transcription start
EuNAC10	TATA-box	1160	6	-	Arabidopsis thaliana	core promoter element around -30 of transcription start
EuNAC10	TATA-box	1161	6	-	Brassica napus	core promoter element around -30 of transcription start
EuNAC10	TATA-box	1162	6	-	Arabidopsis thaliana	core promoter element around -30 of transcription start
EuNAC10	TATA-box	1163	6	-	Brassica napus	core promoter element around -30 of transcription start
EuNAC10	TATA-box	1164	6	-	Arabidopsis thaliana	core promoter element around -30 of transcription start
EuNAC10	TATA-box	1165	6	-	Brassica napus	core promoter element around -30 of transcription start
EuNAC10	TATA-box	1166	6	-	Arabidopsis thaliana	core promoter element around -30 of transcription start
EuNAC10	TATA-box	1167	6	-	Brassica napus	core promoter element around -30 of transcription start
EuNAC10	TATA-box	1168	6	-	Arabidopsis thaliana	core promoter element around -30 of transcription start
EuNAC10	TATA-box	1169	6	-	Brassica napus	core promoter element around -30 of transcription start
EuNAC10	TATA-box	1170	6	-	Arabidopsis thaliana	core promoter element around -30 of transcription start
EuNAC10	TATA-box	1171	6	-	Brassica napus	core promoter element around -30 of transcription start
EuNAC10	TATA-box	1172	6	-	Arabidopsis thaliana	core promoter element around -30 of transcription start
EuNAC10	TATA-box	1173	6	-	Brassica napus	core promoter element around -30 of transcription start
EuNAC10	TATA-box	1174	6	-	Arabidopsis thaliana	core promoter element around -30 of transcription start
EuNAC10	TATA-box	1175	6	-	Brassica napus	core promoter element around -30 of transcription start
EuNAC10	TATA-box	1176	4	-	Arabidopsis thaliana	core promoter element around -30 of transcription start
EuNAC10	TATA-box	1230	6	+	Brassica oleracea	core promoter element around -30 of transcription start
EuNAC10	TATA-box	1231	4	-	Arabidopsis thaliana	core promoter element around -30 of transcription start
EuNAC10	TATA-box	1273	9	+	Arabidopsis thaliana	core promoter element around -30 of transcription start
EuNAC10	TATA-box	1274	6	+	Brassica oleracea	core promoter element around -30 of transcription start
EuNAC10	TATA-box	1275	4	-	Arabidopsis thaliana	core promoter element around -30 of transcription start
EuNAC10	TATA-box	1655	4	-	Arabidopsis thaliana	core promoter element around -30 of transcription start
EuNAC10	TATA-box	1847	7	-	Brassica juncea	core promoter element around -30 of transcription start
EuNAC10	TATA-box	1848	6	-	Helianthus annuus	core promoter element around -30 of transcription start
EuNAC10	TATA-box	1849	5	-	Arabidopsis thaliana	core promoter element around -30 of transcription start
EuNAC10	TATA-box	1850	4	-	Arabidopsis thaliana	core promoter element around -30 of transcription start
EuNAC10	AT-rich element	1917	10	-	Glycine max	binding site of AT-rich DNA binding protein (ATBP-1)
EuNAC10	RY-element	212	8	+	Helianthus annuus	cis-acting regulatory element involved in seed-specific regulation
EuNAC10	MYC	404	6	+	Arabidopsis thaliana
EuNAC10	MYC	809	6	-	Arabidopsis thaliana
EuNAC10	WUN-motif	962	8	+	Nicotiana glutinosa
EuNAC10	AAGAA-motif	1455	7	+	Avena sativa
EuNAC10	AAGAA-motif	1704	9	+	Avena sativa
EuNAC10	AAGAA-motif	1927	9	-	Avena sativa
EuNAC10	AAGAA-motif	1928	7	-	Avena sativa
EuNAC10	AAGAA-motif	1957	7	-	Avena sativa
EuNAC10	chs-CMA1a	309	8	+	Daucus carota	part of a light responsive element
EuNAC10	LTR	845	6	-	Hordeum vulgare	cis-acting element involved in low-temperature responsiveness
EuNAC10	Unnamed__1	389	11	-	Glycine max	60K protein binding site
EuNAC10	Unnamed__1	1820	5	-	Zea mays
EuNAC10	MBSI	1282	10.5	+	Petunia hybrida	MYB binding site involved in flavonoid biosynthetic genes regulation
EuNAC11	chs-CMA2a	684	8	+	Petroselinum crispum	part of a light responsive element
EuNAC11	chs-CMA2a	1191	8	-	Petroselinum crispum	part of a light responsive element
EuNAC11	TATC-box	1685	7	+	Oryza sativa	cis-acting element involved in gibberellin-responsiveness
EuNAC11	Box 4	1123	6	-	Petroselinum crispum	part of a conserved DNA module involved in light responsiveness
EuNAC11	Box 4	1610	6	-	Petroselinum crispum	part of a conserved DNA module involved in light responsiveness
EuNAC11	CGTCA-motif	902	5	-	Hordeum vulgare	cis-acting regulatory element involved in the MeJA-responsiveness
EuNAC11	Myb	426	6	+	Arabidopsis thaliana
EuNAC11	G-box	921	6	-	Zea mays	cis-acting regulatory element involved in light responsiveness
EuNAC11	G-box	1457	6	+	Zea mays	cis-acting regulatory element involved in light responsiveness
EuNAC11	GT1-motif	1157	7	+	Avena sativa	light responsive element
EuNAC11	GT1-motif	1600	7	-	Avena sativa	light responsive element
EuNAC11	GT1-motif	1601	6	-	Arabidopsis thaliana	light responsive element
EuNAC11	Unnamed__10	1461	9	-	Zea mays
EuNAC11	DRE	1642	9	-	Arabidopsis thaliana	cis-acting element involved in dehydration, low-temp, salt stresses EuNAC11 TGACG-motif TGACG 902 5 + Hordeum vulgare cis-acting regulatory element involved in the MeJA-responsiveness EuNAC11 W box TTGACC 938 6 + Arabidopsis thaliana EuNAC11 W box TTGACC 1776 6 - Arabidopsis thaliana EuNAC11 MBS CAACTG 426 6 + Arabidopsis thaliana MYB binding site involved in drought-inducibility EuNAC11 Unnamed_…
EuNAC14	TATA-box	1311	7	-	Brassica juncea	core promoter element around -30 of transcription start
EuNAC14	TATA-box	1312	6	-	Helianthus annuus	core promoter element around -30 of transcription start
EuNAC14	TATA-box	1313	7	-	Arabidopsis thaliana	core promoter element around -30 of transcription start
EuNAC14	TATA-box	1314	6	-	Arabidopsis thaliana	core promoter element around -30 of transcription start
EuNAC14	TATA-box	1315	6	+	Brassica oleracea	core promoter element around -30 of transcription start
EuNAC14	TATA-box	1316	4	-	Arabidopsis thaliana	core promoter element around -30 of transcription start
EuNAC14	TATA-box	1355	6	-	Brassica napus	core promoter element around -30 of transcription start
EuNAC14	TATA-box	1356	6	-	Arabidopsis thaliana	core promoter element around -30 of transcription start
EuNAC14	TATA-box	1357	6	+	Brassica oleracea	core promoter element around -30 of transcription start
EuNAC14	TATA-box	1358	4	-	Arabidopsis thaliana	core promoter element around -30 of transcription start
EuNAC14	TATA-box	1760	7	-	Oryza sativa	core promoter element around -30 of transcription start
EuNAC14	TATA-box	1802	6	+	Brassica napus	core promoter element around -30 of transcription start
EuNAC14	TATA-box	1803	5	-	Arabidopsis thaliana	core promoter element around -30 of transcription start
EuNAC14	TATA-box	1804	4	-	Arabidopsis thaliana	core promoter element around -30 of transcription start
EuNAC14	TATA-box	1862	5	-	Arabidopsis thaliana	core promoter element around -30 of transcription start
EuNAC14	TATA-box	1863	4	-	Arabidopsis thaliana	core promoter element around -30 of transcription start
EuNAC14	AAGAA-motif	465	7	-	Avena sativa
EuNAC14	CAT-box	1446	6	+	Arabidopsis thaliana	cis-acting regulatory element related to meristem expression
EuNAC14	G-Box	1203	6	-	Pisum sativum	cis-acting regulatory element involved in light responsiveness
EuNAC14	G-Box	1423	6	-	Pisum sativum	cis-acting regulatory element involved in light responsiveness
EuNAC14	G-Box	1435	6	-	Pisum sativum	cis-acting regulatory element involved in light responsiveness
EuNAC14	ABRE	1204	5	+	Arabidopsis thaliana	cis-acting element involved in the abscisic acid responsiveness
EuNAC14	ABRE	1424	5	+	Arabidopsis thaliana	cis-acting element involved in the abscisic acid responsiveness
EuNAC14	ABRE	1436	5	+	Arabidopsis thaliana	cis-acting element involved in the abscisic acid responsiveness
EuNAC14	Unnamed__1	1154	5	-	Zea mays
EuNAC14	Unnamed__1	1425	5	+	Zea mays
EuNAC14	Unnamed__1	1437	5	+	Zea mays
EuNAC14	Unnamed__1	1991	5	+	Zea mays
EuNAC14	as-1	515	5	-	Arabidopsis thaliana
EuNAC14	as-1	585	5	-	Arabidopsis thaliana
EuNAC14	LTR	46	6	+	Hordeum vulgare	cis-acting element involved in low-temperature responsiveness
EuNAC14	Unnamed__2	220	6	+	Zea mays
EuNAC14	Unnamed__6	1307	11	-	Zea mays
EuNAC14	TATC-box	1145	7	-	Oryza sativa	cis-acting element involved in gibberellin-responsiveness
EuNAC14	AT~TATA-box	1312	8	-	Arabidopsis thaliana
EuNAC14	AT~TATA-box	1314	6	-	Arabidopsis thaliana
EuNAC14	AT~TATA-box	1356	6	-	Arabidopsis thaliana
EuNAC14	Box 4	20	6	+	Petroselinum crispum	part of a conserved DNA module involved in light responsiveness
EuNAC14	Box 4	664	6	+	Petroselinum crispum	part of a conserved DNA module involved in light responsiveness
EuNAC14	CGTCA-motif	515	5	+	Hordeum vulgare	cis-acting regulatory element involved in the MeJA-responsiveness
EuNAC14	CGTCA-motif	585	5	+	Hordeum vulgare	cis-acting regulatory element involved in the MeJA-responsiveness
EuNAC14	GT1-motif	224	7	+	Avena sativa	light responsive element
EuNAC14	GT1-motif	817	6	+	Arabidopsis thaliana	light responsive element
EuNAC14	Myb	1683	6	-	Arabidopsis thaliana
EuNAC14	G-box	52	6	+	Zea mays	cis-acting regulatory element involved in light responsiveness
EuNAC14	G-box	1446	9	+	Arabidopsis thaliana	cis-acting regulatory element involved in light responsiveness
EuNAC14	G-box	1989	6	-	Zea mays	cis-acting regulatory element involved in light responsiveness
EuNAC14	W box	1079	6	+	Arabidopsis thaliana
EuNAC14	W box	1537	6	-	Arabidopsis thaliana
EuNAC14	W box	1701	6	+	Arabidopsis thaliana
EuNAC14	Unnamed__4	794	4	-	Petroselinum hortense
EuNAC14	Unnamed__4	923	4	-	Petroselinum hortense
EuNAC14	Unnamed__4	943	4	-	Petroselinum hortense
EuNAC14	Unnamed__4	1442	4	+	Petroselinum hortense
EuNAC14	Unnamed__4	1655	4	+	Petroselinum hortense
EuNAC14	Unnamed__4	1660	4	-	Petroselinum hortense
EuNAC14	Unnamed__4	1667	4	-	Petroselinum hortense
EuNAC14	Unnamed__4	1786	4	+	Petroselinum hortense
EuNAC14	Unnamed__4	1971	4	-	Petroselinum hortense
EuNAC14	TCT-motif	1160	6	+	Arabidopsis thaliana	part of a light responsive element
EuNAC14	GTGGC-motif	1670	10	+	Spinacia oleracea	part of a light responsive element
EuNAC14	AE-box	1649	8	-	Arabidopsis thaliana	part of a module for light response
EuNAC14	TGACG-motif	515	5	-	Hordeum vulgare	cis-acting regulatory element involved in the MeJA-responsiveness
EuNAC14	TGACG-motif	585	5	-	Hordeum vulgare	cis-acting regulatory element involved in the MeJA-responsiveness
EuNAC14	CAAT-box	95	5	+	Pisum sativum	common cis-acting element in promoter and enhancer regions
EuNAC14	CAAT-box	98	5	-	Pisum sativum	common cis-acting element in promoter and enhancer regions
EuNAC14	CAAT-box	165	4	+	Nicotiana glutinosa
EuNAC14	CAAT-box	175	4	-	Nicotiana glutinosa
EuNAC14	CAAT-box	179	5	+	Arabidopsis thaliana	common cis-acting element in promoter and enhancer regions
EuNAC14	CAAT-box	180	4	+	Nicotiana glutinosa
EuNAC14	CAAT-box	210	4	-	Nicotiana glutinosa
EuNAC14	CAAT-box	381	5	+	Pisum sativum	common cis-acting element in promoter and enhancer regions
EuNAC14	CAAT-box	577	4	+	Nicotiana glutinosa
EuNAC14	CAAT-box	588	5	+	Pisum sativum	common cis-acting element in promoter and enhancer regions
EuNAC14	CAAT-box	601	4	-	Nicotiana glutinosa
EuNAC14	CAAT-box	632	5	-	Pisum sativum	common cis-acting element in promoter and enhancer regions
EuNAC14	CAAT-box	676	4	+	Nicotiana glutinosa
EuNAC14	CAAT-box	786	4	+	Nicotiana glutinosa
EuNAC14	CAAT-box	788	5	-	Arabidopsis thaliana	common cis-acting element in promoter and enhancer regions
EuNAC14	CAAT-box	813	5	-	Pisum sativum	common cis-acting element in promoter and enhancer regions
EuNAC14	CAAT-box	840	4	-	Nicotiana glutinosa
EuNAC14	CAAT-box	1021	5	-	Pisum sativum	common cis-acting element in promoter and enhancer regions
EuNAC14	CAAT-box	1032	4	-	Nicotiana glutinosa
EuNAC14	CAAT-box	1036	5	-	Pisum sativum	common cis-acting element in promoter and enhancer regions
EuNAC14	CAAT-box	1071	4	-	Nicotiana glutinosa
EuNAC14	CAAT-box	1143	5	-	Arabidopsis thaliana	common cis-acting element in promoter and enhancer regions
EuNAC14	CAAT-box	1221	5	+	Pisum sativum	common cis-acting element in promoter and enhancer regions
EuNAC14	CAAT-box	1226	5	-	Pisum sativum	common cis-acting element in promoter and enhancer regions
EuNAC14	CAAT-box	1267	4	-	Nicotiana glutinosa
EuNAC14	CAAT-box	1271	4	-	Nicotiana glutinosa
EuNAC14	CAAT-box	1300	5	-	Pisum sativum	common cis-acting element in promoter and enhancer regions
EuNAC14	CAAT-box	1319	8	-	Arabidopsis thaliana	common cis-acting element in promoter and enhancer regions
EuNAC14	CAAT-box	1321	5	-	Arabidopsis thaliana	common cis-acting element in promoter and enhancer regions
EuNAC14	CAAT-box	1352	5	+	Pisum sativum	common cis-acting element in promoter and enhancer regions
EuNAC14	CAAT-box	1386	5	-	Pisum sativum	common cis-acting element in promoter and enhancer regions
EuNAC14	CAAT-box	1587	5	-	Arabidopsis thaliana	common cis-acting element in promoter and enhancer regions
EuNAC14	CAAT-box	1648	4	-	Nicotiana glutinosa
EuNAC14	CAAT-box	1706	5	+	Arabidopsis thaliana	common cis-acting element in promoter and enhancer regions
EuNAC14	CAAT-box	1707	4	+	Nicotiana glutinosa
EuNAC14	CAAT-box	1736	4	-	Nicotiana glutinosa
EuNAC14	CAAT-box	1748	5	-	Pisum sativum	common cis-acting element in promoter and enhancer regions
EuNAC14	CAAT-box	1807	4	-	Nicotiana glutinosa
EuNAC14	CAAT-box	1887	5	-	Pisum sativum	common cis-acting element in promoter and enhancer regions
EuNAC14	CAAT-box	1906	5	-	Arabidopsis thaliana	common cis-acting element in promoter and enhancer regions
EuNAC14	TGA-element	988	6	-	Brassica oleracea	auxin-responsive element
EuNAC14	STRE	720	5	-	Arabidopsis thaliana
EuNAC14	STRE	796	5	+	Arabidopsis thaliana
EuNAC14	STRE	1391	5	+	Arabidopsis thaliana
EuNAC14	STRE	1789	5	-	Arabidopsis thaliana
EuNAC14	MYB-like sequence	30	6	-	Arabidopsis thaliana
EuNAC14	MYB-like sequence	816	6	-	Arabidopsis thaliana
EuNAC14	MYB-like sequence	1908	6	-	Arabidopsis thaliana
EuNAC15	AAGAA-motif	1522	7	-	Avena sativa
EuNAC15	3-AF1 binding site	673	10	-	Solanum tuberosum	light responsive element
EuNAC15	Unnamed__2	915	6	+	Zea mays
EuNAC15	LTR	948	6	+	Hordeum vulgare	cis-acting element involved in low-temperature responsiveness
EuNAC15	LTR	1318	6	+	Hordeum vulgare	cis-acting element involved in low-temperature responsiveness
EuNAC15	ABRE	1577	9	+	Hordeum vulgare	cis-acting element involved in the abscisic acid responsiveness
EuNAC15	ABRE	1579	6	-	Arabidopsis thaliana	cis-acting element involved in the abscisic acid responsiveness
EuNAC15	ABRE	1580	5	+	Arabidopsis thaliana	cis-acting element involved in the abscisic acid responsiveness
EuNAC15	ABRE	1697	5	-	Arabidopsis thaliana	cis-acting element involved in the abscisic acid responsiveness
EuNAC15	ABRE	1755	5	+	Arabidopsis thaliana	cis-acting element involved in the abscisic acid responsiveness
EuNAC15	Unnamed__1	1577	9	-	Petunia sp.
EuNAC15	Unnamed__1	1578	5	-	Zea mays
EuNAC15	Unnamed__1	1614	5	+	Zea mays
EuNAC15	Unnamed__1	1756	5	+	Zea mays
EuNAC15	as-1	1593	5	-	Arabidopsis thaliana
EuNAC15	as-1	1699	5	-	Arabidopsis thaliana
EuNAC15	as-1	1753	5	+	Arabidopsis thaliana
EuNAC15	G-Box	1579	6	-	Pisum sativum	cis-acting regulatory element involved in light responsiveness
EuNAC15	Myb-binding site	1224	6	+	Nicotiana tabacum
EuNAC15	O2-site	1696	10	-	Zea mays	cis-acting regulatory element involved in zein metabolism regulation
EuNAC15	MYB	265	6	+	Arabidopsis thaliana
EuNAC15	MYB	1207	6	+	Arabidopsis thaliana
EuNAC15	MYB	1224	6	+	Arabidopsis thaliana
EuNAC15	TATA	1300	8	-	Arabidopsis thaliana
EuNAC15	TC-rich repeats	132	9	+	Nicotiana tabacum	cis-acting element involved in defense and stress responsiveness
EuNAC15	TC-rich repeats	860	9	-	Nicotiana tabacum	cis-acting element involved in defense and stress responsiveness
EuNAC15	TATA-box	18	5	-	Arabidopsis thaliana	core promoter element around -30 of transcription start
EuNAC15	TATA-box	19	4	+	Arabidopsis thaliana	core promoter element around -30 of transcription start
EuNAC15	TATA-box	83	7	-	Pisum sativum	core promoter element around -30 of transcription start
EuNAC15	TATA-box	84	6	-	Helianthus annuus	core promoter element around -30 of transcription start
EuNAC15	TATA-box	85	5	-	Arabidopsis thaliana	core promoter element around -30 of transcription start
EuNAC15	TATA-box	86	4	+	Arabidopsis thaliana	core promoter element around -30 of transcription start
EuNAC15	TATA-box	107	6	-	Helianthus annuus	core promoter element around -30 of transcription start
EuNAC15	TATA-box	108	7	-	Arabidopsis thaliana	core promoter element around -30 of transcription start
EuNAC15	TATA-box	109	6	+	Arabidopsis thaliana	core promoter element around -30 of transcription start
EuNAC15	TATA-box	110	6	+	Brassica napus	core promoter element around -30 of transcription start
EuNAC15	TATA-box	111	6	+	Arabidopsis thaliana	core promoter element around -30 of transcription start
EuNAC15	TATA-box	112	6	+	Brassica oleracea	core promoter element around -30 of transcription start
EuNAC15	TATA-box	113	4	+	Arabidopsis thaliana	core promoter element around -30 of transcription start
EuNAC15	TATA-box	170	8	-	Arabidopsis thaliana	core promoter element around -30 of transcription start
EuNAC15	TATA-box	213	7	-	Oryza sativa	core promoter element around -30 of transcription start
EuNAC15	TATA-box	216	6	-	Helianthus annuus	core promoter element around -30 of transcription start
EuNAC15	TATA-box	218	4	+	Arabidopsis thaliana	core promoter element around -30 of transcription start
EuNAC15	TATA-box	299	9	+	Arabidopsis thaliana	core promoter element around -30 of transcription start
EuNAC15	TATA-box	898	4	+	Arabidopsis thaliana	core promoter element around -30 of transcription start
EuNAC15	TATA-box	1274	7	-	Arabidopsis thaliana	core promoter element around -30 of transcription start
EuNAC15	TATA-box	1275	6	-	Arabidopsis thaliana	core promoter element around -30 of transcription start
EuNAC15	TATA-box	1276	6	-	Brassica napus	core promoter element around -30 of transcription start
EuNAC15	TATA-box	1277	4	-	Arabidopsis thaliana	core promoter element around -30 of transcription start
EuNAC15	TATA-box	1301	7	-	Pisum sativum	core promoter element around -30 of transcription start
EuNAC15	TATA-box	1302	6	-	Helianthus annuus	core promoter element around -30 of transcription start
EuNAC15	TATA-box	1303	5	-	Arabidopsis thaliana	core promoter element around -30 of transcription start
EuNAC15	TATA-box	1304	4	-	Arabidopsis thaliana	core promoter element around -30 of transcription start
EuNAC15	TATA-box	1724	7	-	Pisum sativum	core promoter element around -30 of transcription start
EuNAC15	TATA-box	1725	6	-	Helianthus annuus	core promoter element around -30 of transcription start
EuNAC15	TATA-box	1726	5	-	Arabidopsis thaliana	core promoter element around -30 of transcription start
EuNAC15	TATA-box	1727	4	-	Arabidopsis thaliana	core promoter element around -30 of transcription start
EuNAC15	TATA-box	1864	6	+	Brassica oleracea	core promoter element around -30 of transcription start
EuNAC15	TATA-box	1865	4	-	Arabidopsis thaliana	core promoter element around -30 of transcription start
EuNAC15	TCCC-motif	1096	7	+	Spinacia oleracea	part of a light responsive element
EuNAC15	TCCC-motif	1912	7	+	Spinacia oleracea	part of a light responsive element
EuNAC15	TGA-box	1590	8	-	Glycine max	part of an auxin-responsive element
EuNAC15	TCA-element	1867	9	-	Nicotiana tabacum	cis-acting element involved in salicylic acid responsiveness
EuNAC15	ATCT-motif	810	10	+	Pisum sativum	part of a conserved DNA module involved in light responsiveness
EuNAC15	MYC	226	6	-	Arabidopsis thaliana
EuNAC15	MYC	269	6	+	Arabidopsis thaliana
EuNAC15	MYC	283	6	-	Arabidopsis thaliana
EuNAC15	MYC	848	6	+	Arabidopsis thaliana
EuNAC15	MYC	1801	6	-	Arabidopsis thaliana
EuNAC15	TGACG-motif	1593	5	-	Hordeum vulgare	cis-acting regulatory element involved in the MeJA-responsiveness
EuNAC15	TGACG-motif	1699	5	-	Hordeum vulgare	cis-acting regulatory element involved in the MeJA-responsiveness
EuNAC15	TGACG-motif	1753	5	+	Hordeum vulgare	cis-acting regulatory element involved in the MeJA-responsiveness
EuNAC15	Unnamed__4	428	4	+	Petroselinum hortense
EuNAC15	Unnamed__4	482	4	-	Petroselinum hortense
EuNAC15	Unnamed__4	487	4	+	Petroselinum hortense
EuNAC15	Unnamed__4	512	4	+	Petroselinum hortense
EuNAC15	Unnamed__4	628	4	+	Petroselinum hortense
EuNAC15	Unnamed__4	702	4	+	Petroselinum hortense
EuNAC15	Unnamed__4	782	4	-	Petroselinum hortense
EuNAC15	Unnamed__4	838	4	-	Petroselinum hortense
EuNAC15	Unnamed__4	912	4	+	Petroselinum hortense
EuNAC15	Unnamed__4	979	4	+	Petroselinum hortense
EuNAC15	Unnamed__4	1049	4	+	Petroselinum hortense
EuNAC15	Unnamed__4	1078	4	+	Petroselinum hortense
EuNAC15	Unnamed__4	1097	4	+	Petroselinum hortense
EuNAC15	Unnamed__4	1119	4	+	Petroselinum hortense
EuNAC15	Unnamed__4	1602	4	+	Petroselinum hortense
EuNAC15	Unnamed__4	1913	4	+	Petroselinum hortense
EuNAC15	W box	1409	6	-	Arabidopsis thaliana
EuNAC15	STRE	725	5	-	Arabidopsis thaliana
EuNAC15	STRE	876	5	-	Arabidopsis thaliana
EuNAC15	STRE	909	5	-	Arabidopsis thaliana
EuNAC15	STRE	1379	5	+	Arabidopsis thaliana
EuNAC15	STRE	1853	5	-	Arabidopsis thaliana
EuNAC15	ARE	32	6	-	Zea mays	cis-acting regulatory element essential for the anaerobic induction
EuNAC15	ARE	53	6	-	Zea mays	cis-acting regulatory element essential for the anaerobic induction
EuNAC15	ARE	145	6	-	Zea mays	cis-acting regulatory element essential for the anaerobic induction
EuNAC15	ARE	151	6	-	Zea mays	cis-acting regulatory element essential for the anaerobic induction
EuNAC15	ARE	157	6	-	Zea mays	cis-acting regulatory element essential for the anaerobic induction
EuNAC15	ARE	190	6	-	Zea mays	cis-acting regulatory element essential for the anaerobic induction
EuNAC15	ARE	204	6	-	Zea mays	cis-acting regulatory element essential for the anaerobic induction
EuNAC15	ARE	1255	6	+	Zea mays	cis-acting regulatory element essential for the anaerobic induction
EuNAC15	ARE	1489	6	-	Zea mays	cis-acting regulatory element essential for the anaerobic induction
EuNAC15	I-box	1169	9	-	Zea mays	part of a light responsive element
EuNAC15	CAAT-box	47	4	-	Nicotiana glutinosa
EuNAC15	CAAT-box	226	5	+	Pisum sativum	common cis-acting element in promoter and enhancer regions
EuNAC15	CAAT-box	268	5	+	Arabidopsis thaliana	common cis-acting element in promoter and enhancer regions
EuNAC15	CAAT-box	269	4	+	Nicotiana glutinosa
EuNAC15	CAAT-box	271	4	-	Nicotiana glutinosa
EuNAC15	CAAT-box	293	4	+	Nicotiana glutinosa
EuNAC15	CAAT-box	420	5	+	Pisum sativum	common cis-acting element in promoter and enhancer regions
EuNAC15	CAAT-box	494	5	+	Pisum sativum	common cis-acting element in promoter and enhancer regions
EuNAC15	CAAT-box	503	4	+	Nicotiana glutinosa
EuNAC15	CAAT-box	537	5	-	Arabidopsis thaliana	common cis-acting element in promoter and enhancer regions
EuNAC15	CAAT-box	565	5	-	Arabidopsis thaliana	common cis-acting element in promoter and enhancer regions
EuNAC15	CAAT-box	596	4	+	Nicotiana glutinosa
EuNAC15	CAAT-box	632	5	+	Pisum sativum	common cis-acting element in promoter and enhancer regions
EuNAC15	CAAT-box	704	5	+	Arabidopsis thaliana	common cis-acting element in promoter and enhancer regions
EuNAC15	CAAT-box	705	4	+	Nicotiana glutinosa
EuNAC15	CAAT-box	742	4	-	Nicotiana glutinosa
EuNAC15	CAAT-box	824	4	-	Nicotiana glutinosa
EuNAC15	CAAT-box	848	4	+	Nicotiana glutinosa
EuNAC15	CAAT-box	850	4	-	Nicotiana glutinosa
EuNAC15	CAAT-box	866	4	+	Nicotiana glutinosa
EuNAC15	CAAT-box	889	4	+	Nicotiana glutinosa
EuNAC15	CAAT-box	995	11	+	Daucus carota	common cis-acting element in promoter and enhancer regions
EuNAC15	CAAT-box	999	4	+	Nicotiana glutinosa
EuNAC15	CAAT-box	1085	4	+	Nicotiana glutinosa
EuNAC15	CAAT-box	1127	4	-	Nicotiana glutinosa
EuNAC15	CAAT-box	1142	4	-	Nicotiana glutinosa
EuNAC15	CAAT-box	1186	5	-	Arabidopsis thaliana	common cis-acting element in promoter and enhancer regions
EuNAC15	CAAT-box	1215	5	-	Pisum sativum	common cis-acting element in promoter and enhancer regions
EuNAC15	CAAT-box	1258	5	+	Arabidopsis thaliana	common cis-acting element in promoter and enhancer regions
EuNAC15	CAAT-box	1259	4	+	Nicotiana glutinosa
EuNAC15	CAAT-box	1269	5	-	Pisum sativum	common cis-acting element in promoter and enhancer regions
EuNAC15	CAAT-box	1331	4	-	Nicotiana glutinosa
EuNAC15	CAAT-box	1373	5	-	Arabidopsis thaliana	common cis-acting element in promoter and enhancer regions
EuNAC15	CAAT-box	1418	5	+	Pisum sativum	common cis-acting element in promoter and enhancer regions
EuNAC15	CAAT-box	1421	5	-	Arabidopsis thaliana	common cis-acting element in promoter and enhancer regions
EuNAC15	CAAT-box	1485	5	+	Arabidopsis thaliana	common cis-acting element in promoter and enhancer regions
EuNAC15	CAAT-box	1486	4	+	Nicotiana glutinosa
EuNAC15	CAAT-box	1495	4	-	Nicotiana glutinosa
EuNAC15	CAAT-box	1596	4	+	Nicotiana glutinosa
EuNAC15	CAAT-box	1628	5	-	Arabidopsis thaliana	common cis-acting element in promoter and enhancer regions
EuNAC15	CAAT-box	1634	5	+	Arabidopsis thaliana	common cis-acting element in promoter and enhancer regions
EuNAC15	CAAT-box	1635	4	+	Nicotiana glutinosa
EuNAC15	CAAT-box	1734	5	+	Pisum sativum	common cis-acting element in promoter and enhancer regions
EuNAC15	CAAT-box	1801	5	+	Pisum sativum	common cis-acting element in promoter and enhancer regions
EuNAC15	CAAT-box	1811	5	+	Pisum sativum	common cis-acting element in promoter and enhancer regions
EuNAC15	CAAT-box	1949	5	+	Pisum sativum	common cis-acting element in promoter and enhancer regions
EuNAC15	CAAT-box	1961	5	+	Pisum sativum	common cis-acting element in promoter and enhancer regions
EuNAC15	CAAT-box	1967	4	+	Nicotiana glutinosa
EuNAC15	CAAT-box	1974	4	-	Nicotiana glutinosa
EuNAC15	CAAT-box	1979	5	-	Pisum sativum	common cis-acting element in promoter and enhancer regions
EuNAC15	CGTCA-motif	1593	5	+	Hordeum vulgare	cis-acting regulatory element involved in the MeJA-responsiveness
EuNAC15	CGTCA-motif	1699	5	+	Hordeum vulgare	cis-acting regulatory element involved in the MeJA-responsiveness
EuNAC15	CGTCA-motif	1753	5	-	Hordeum vulgare	cis-acting regulatory element involved in the MeJA-responsiveness
EuNAC15	Unnamed__6	619	10	+	Zea mays
EuNAC15	Unnamed__6	641	10	+	Zea mays
EuNAC15	AT~TATA-box	107	8	-	Arabidopsis thaliana
EuNAC15	AT~TATA-box	109	6	+	Arabidopsis thaliana
EuNAC15	AT~TATA-box	111	6	+	Arabidopsis thaliana
EuNAC15	AT~TATA-box	1275	6	-	Arabidopsis thaliana
EuNAC15	TCA	712	9	-	Pisum sativum
EuNAC15	Myb	515	6	-	Arabidopsis thaliana
EuNAC15	Myb	1643	6	-	Arabidopsis thaliana
EuNAC15	G-box	1576	11	-	Lycopersicon esculentum	cis-acting regulatory element involved in light responsiveness
EuNAC15	G-box	1577	9	-	Brassica napus	cis-acting regulatory element involved in light responsiveness
EuNAC15	G-box	1579	6	-	Arabidopsis thaliana	cis-acting regulatory element involved in light responsiveness
EuNAC15	G-box	1697	6	+	Zea mays	cis-acting regulatory element involved in light responsiveness
EuNAC15	G-box	1754	6	-	Zea mays	cis-acting regulatory element involved in light responsiveness
EuNAC15	GC-motif	914	6	+	Zea mays	enhancer-like element involved in anoxic specific inducibility
EuNAC16	O2-site	1647	9	-	Zea mays	cis-acting regulatory element involved in zein metabolism regulation
EuNAC16	Myb-binding site	528	6	+	Nicotiana tabacum
EuNAC16	MYB	32	6	+	Arabidopsis thaliana
EuNAC16	MYB	528	6	+	Arabidopsis thaliana
EuNAC16	MYB	1592	6	+	Arabidopsis thaliana
EuNAC16	GATA-motif	837	7	+	Arabidopsis thaliana	part of a light responsive element
EuNAC16	TCA-element	815	9	+	Nicotiana tabacum	cis-acting element involved in salicylic acid responsiveness
EuNAC16	MYC	153	6	-	Arabidopsis thaliana
EuNAC16	MYC	995	6	+	Arabidopsis thaliana
EuNAC16	MYC	1707	6	-	Arabidopsis thaliana
EuNAC16	MYC	1785	6	-	Arabidopsis thaliana
EuNAC16	TATA-box	132	7	-	Brassica juncea	core promoter element around -30 of transcription start
EuNAC16	TATA-box	133	6	-	Helianthus annuus	core promoter element around -30 of transcription start
EuNAC16	TATA-box	134	5	-	Arabidopsis thaliana	core promoter element around -30 of transcription start
EuNAC16	TATA-box	135	4	+	Arabidopsis thaliana	core promoter element around -30 of transcription start
EuNAC16	TATA-box	207	6	+	Brassica oleracea	core promoter element around -30 of transcription start
EuNAC16	TATA-box	208	4	+	Arabidopsis thaliana	core promoter element around -30 of transcription start
EuNAC16	TATA-box	214	4	+	Arabidopsis thaliana	core promoter element around -30 of transcription start
EuNAC16	TATA-box	699	7	-	Pisum sativum	core promoter element around -30 of transcription start
EuNAC16	TATA-box	700	6	-	Helianthus annuus	core promoter element around -30 of transcription start
EuNAC16	TATA-box	701	5	-	Arabidopsis thaliana	core promoter element around -30 of transcription start
EuNAC16	TATA-box	702	4	+	Arabidopsis thaliana	core promoter element around -30 of transcription start
EuNAC16	TATA-box	715	4	+	Arabidopsis thaliana	core promoter element around -30 of transcription start
EuNAC16	TATA-box	797	6	+	Brassica napus	core promoter element around -30 of transcription start
EuNAC16	TATA-box	798	5	-	Arabidopsis thaliana	core promoter element around -30 of transcription start
EuNAC16	TATA-box	799	4	+	Arabidopsis thaliana	core promoter element around -30 of transcription start
EuNAC16	TATA-box	828	6	+	Brassica napus	core promoter element around -30 of transcription start
EuNAC16	TATA-box	829	5	-	Arabidopsis thaliana	core promoter element around -30 of transcription start
EuNAC16	TATA-box	830	4	+	Arabidopsis thaliana	core promoter element around -30 of transcription start
EuNAC16	TATA-box	1000	9	-	Arabidopsis thaliana	core promoter element around -30 of transcription start
EuNAC16	TATA-box	1407	4	-	Arabidopsis thaliana	core promoter element around -30 of transcription start
EuNAC16	TATA-box	1775	4	-	Arabidopsis thaliana	core promoter element around -30 of transcription start
EuNAC16	TATA-box	1826	7	-	Brassica juncea	core promoter element around -30 of transcription start
EuNAC16	TATA-box	1827	6	-	Helianthus annuus	core promoter element around -30 of transcription start
EuNAC16	TATA-box	1828	5	-	Arabidopsis thaliana	core promoter element around -30 of transcription start
EuNAC16	TATA-box	1829	4	-	Arabidopsis thaliana	core promoter element around -30 of transcription start
EuNAC16	WUN-motif	648	9	-	Brassica oleracea	wound-responsive element
EuNAC16	CAT-box	366	6	-	Arabidopsis thaliana	cis-acting regulatory element related to meristem expression
EuNAC16	CAT-box	1011	6	+	Arabidopsis thaliana	cis-acting regulatory element related to meristem expression
EuNAC16	AAGAA-motif	1065	7	-	Avena sativa
EuNAC16	AAGAA-motif	1978	7	+	Avena sativa
EuNAC16	ABRE	406	5	+	Arabidopsis thaliana	cis-acting element involved in the abscisic acid responsiveness
EuNAC16	Unnamed__1	267	11	+	Glycine max	60K protein binding site
EuNAC16	Unnamed__1	407	5	+	Zea mays
EuNAC16	as-1	343	5	+	Arabidopsis thaliana
EuNAC16	as-1	390	5	+	Arabidopsis thaliana
EuNAC16	G-Box	405	6	-	Pisum sativum	cis-acting regulatory element involved in light responsiveness
EuNAC16	Myc	639	7	-	Arabidopsis thaliana
EuNAC16	TCA	383	9	-	Pisum sativum
EuNAC16	TCA	389	9	-	Pisum sativum
EuNAC16	TCA	1652	9	+	Pisum sativum
EuNAC16	CGTCA-motif	343	5	-	Hordeum vulgare	cis-acting regulatory element involved in the MeJA-responsiveness
EuNAC16	CGTCA-motif	390	5	-	Hordeum vulgare	cis-acting regulatory element involved in the MeJA-responsiveness
EuNAC16	TATC-box	41	7	-	Oryza sativa	cis-acting element involved in gibberellin-responsiveness
EuNAC16	TATC-box	117	7	-	Oryza sativa	cis-acting element involved in gibberellin-responsiveness
EuNAC16	Box 4	265	6	+	Petroselinum crispum	part of a conserved DNA module involved in light responsiveness
EuNAC16	Box 4	274	6	+	Petroselinum crispum	part of a conserved DNA module involved in light responsiveness
EuNAC16	Box 4	293	6	+	Petroselinum crispum	part of a conserved DNA module involved in light responsiveness
EuNAC16	Box 4	672	6	+	Petroselinum crispum	part of a conserved DNA module involved in light responsiveness
EuNAC16	Box 4	793	6	+	Petroselinum crispum	part of a conserved DNA module involved in light responsiveness
EuNAC16	Box 4	1510	6	-	Petroselinum crispum	part of a conserved DNA module involved in light responsiveness
EuNAC16	Box 4	1586	6	-	Petroselinum crispum	part of a conserved DNA module involved in light responsiveness
EuNAC16	GT1-motif	972	6	+	Arabidopsis thaliana	light responsive element
EuNAC16	Unnamed__4	27	4	+	Petroselinum hortense
EuNAC16	Unnamed__4	101	4	+	Petroselinum hortense
EuNAC16	Unnamed__4	479	4	-	Petroselinum hortense
EuNAC16	Unnamed__4	520	4	-	Petroselinum hortense
EuNAC16	Unnamed__4	586	4	-	Petroselinum hortense
EuNAC16	Unnamed__4	679	4	-	Petroselinum hortense
EuNAC16	Unnamed__4	806	4	-	Petroselinum hortense
EuNAC16	Unnamed__4	1210	4	+	Petroselinum hortense
EuNAC16	Unnamed__4	1271	4	-	Petroselinum hortense
EuNAC16	Unnamed__4	1696	4	+	Petroselinum hortense
EuNAC16	Unnamed__4	1845	4	-	Petroselinum hortense
EuNAC16	Unnamed__4	1895	4	+	Petroselinum hortense
EuNAC16	Unnamed__4	1920	4	-	Petroselinum hortense
EuNAC16	TCT-motif	1676	6	-	Arabidopsis thaliana	part of a light responsive element
EuNAC16	DRE core	1315	6	+	Arabidopsis thaliana
EuNAC16	TGACG-motif	343	5	+	Hordeum vulgare	cis-acting regulatory element involved in the MeJA-responsiveness
EuNAC16	TGACG-motif	390	5	+	Hordeum vulgare	cis-acting regulatory element involved in the MeJA-responsiveness
EuNAC16	CTAG-motif	354	9	+	Avena sativa
EuNAC16	TGA-element	233	6	+	Brassica oleracea	auxin-responsive element
EuNAC16	ACE	870	9	+	Petroselinum crispum	cis-acting element involved in light responsiveness
EuNAC16	CCAAT-box	561	6	+	Hordeum vulgare	MYBHv1 binding site
EuNAC16	CAAT-box	35	5	+	Arabidopsis thaliana	common cis-acting element in promoter and enhancer regions
EuNAC16	CAAT-box	36	4	+	Nicotiana glutinosa
EuNAC16	CAAT-box	112	4	+	Nicotiana glutinosa
EuNAC16	CAAT-box	143	4	+	Nicotiana glutinosa
EuNAC16	CAAT-box	147	4	+	Nicotiana glutinosa
EuNAC16	CAAT-box	153	5	+	Pisum sativum	common cis-acting element in promoter and enhancer regions
EuNAC16	CAAT-box	262	5	+	Arabidopsis thaliana	common cis-acting element in promoter and enhancer regions
EuNAC16	CAAT-box	263	4	+	Nicotiana glutinosa
EuNAC16	CAAT-box	299	4	+	Nicotiana glutinosa
EuNAC16	CAAT-box	371	4	+	Nicotiana glutinosa
EuNAC16	CAAT-box	399	4	+	Nicotiana glutinosa
EuNAC16	CAAT-box	433	4	+	Nicotiana glutinosa
EuNAC16	CAAT-box	457	4	+	Nicotiana glutinosa
EuNAC16	CAAT-box	721	4	+	Nicotiana glutinosa
EuNAC16	CAAT-box	833	5	-	Pisum sativum	common cis-acting element in promoter and enhancer regions
EuNAC16	CAAT-box	866	5	-	Pisum sativum	common cis-acting element in promoter and enhancer regions
EuNAC16	CAAT-box	895	4	+	Nicotiana glutinosa
EuNAC16	CAAT-box	901	4	-	Nicotiana glutinosa
EuNAC16	CAAT-box	967	5	-	Arabidopsis thaliana	common cis-acting element in promoter and enhancer regions
EuNAC16	CAAT-box	1096	5	-	Pisum sativum	common cis-acting element in promoter and enhancer regions
EuNAC16	CAAT-box	1206	4	-	Nicotiana glutinosa
EuNAC16	CAAT-box	1325	4	-	Nicotiana glutinosa
EuNAC16	CAAT-box	1362	4	+	Nicotiana glutinosa
EuNAC16	CAAT-box	1444	4	+	Nicotiana glutinosa
EuNAC16	CAAT-box	1490	5	-	Pisum sativum	common cis-acting element in promoter and enhancer regions
EuNAC16	CAAT-box	1538	4	+	Nicotiana glutinosa
EuNAC16	CAAT-box	1540	5	-	Pisum sativum	common cis-acting element in promoter and enhancer regions
EuNAC16	CAAT-box	1560	4	-	Nicotiana glutinosa
EuNAC16	CAAT-box	1707	5	+	Pisum sativum	common cis-acting element in promoter and enhancer regions
EuNAC16	CAAT-box	1750	5	-	Pisum sativum	common cis-acting element in promoter and enhancer regions
EuNAC16	CAAT-box	1785	5	+	Pisum sativum	common cis-acting element in promoter and enhancer regions
EuNAC16	CAAT-box	1792	5	-	Arabidopsis thaliana	common cis-acting element in promoter and enhancer regions
EuNAC16	STRE	1740	5	+	Arabidopsis thaliana
EuNAC16	MYB recognition site	561	6	-	Arabidopsis thaliana
EuNAC17	AAGAA-motif	214	9	+	Avena sativa
EuNAC17	WUN-motif	905	9	+	Brassica oleracea	wound-responsive element
EuNAC17	as-1	420	5	+	Arabidopsis thaliana
EuNAC17	ABRE	1223	5	+	Arabidopsis thaliana	cis-acting element involved in the abscisic acid responsiveness
EuNAC17	3-AF1 binding site	1624	10	-	Solanum tuberosum	light responsive element
EuNAC17	Unnamed__2	1588	9	+	Petroselinum hortense
EuNAC17	P-box	1721	7	-	Oryza sativa	gibberellin-responsive element
EuNAC17	MYB	438	6	-	Arabidopsis thaliana
EuNAC17	MYB	1783	6	+	Arabidopsis thaliana
EuNAC17	MRE	34	7	-	Petroselinum crispum	MYB binding site involved in light responsiveness
EuNAC17	MRE	64	7	-	Petroselinum crispum	MYB binding site involved in light responsiveness
EuNAC17	MRE	1604	7	+	Petroselinum crispum	MYB binding site involved in light responsiveness
EuNAC17	Myb-binding site	438	6	-	Nicotiana tabacum
EuNAC17	TCA-element	1424	9	+	Nicotiana tabacum	cis-acting element involved in salicylic acid responsiveness
EuNAC17	TCCC-motif	466	7	+	Spinacia oleracea	part of a light responsive element
EuNAC17	TCCC-motif	1700	7	+	Spinacia oleracea	part of a light responsive element
EuNAC17	TATA-box	158	4	+	Arabidopsis thaliana	core promoter element around -30 of transcription start
EuNAC17	TATA-box	289	6	-	Helianthus annuus	core promoter element around -30 of transcription start
EuNAC17	TATA-box	291	6	+	Arabidopsis thaliana	core promoter element around -30 of transcription start
EuNAC17	TATA-box	293	4	+	Arabidopsis thaliana	core promoter element around -30 of transcription start
EuNAC17	TATA-box	315	6	+	Brassica napus	core promoter element around -30 of transcription start
EuNAC17	TATA-box	316	6	+	Arabidopsis thaliana	core promoter element around -30 of transcription start
EuNAC17	TATA-box	317	6	+	Brassica napus	core promoter element around -30 of transcription start
EuNAC17	TATA-box	318	4	+	Arabidopsis thaliana	core promoter element around -30 of transcription start
EuNAC17	TATA-box	512	6	-	Helianthus annuus	core promoter element around -30 of transcription start
EuNAC17	TATA-box	514	4	+	Arabidopsis thaliana	core promoter element around -30 of transcription start
EuNAC17	TATA-box	678	6	+	Brassica oleracea	core promoter element around -30 of transcription start
EuNAC17	TATA-box	679	4	+	Arabidopsis thaliana	core promoter element around -30 of transcription start
EuNAC17	TATA-box	921	4	+	Arabidopsis thaliana	core promoter element around -30 of transcription start
EuNAC17	TATA-box	947	6	-	Helianthus annuus	core promoter element around -30 of transcription start
EuNAC17	TATA-box	949	4	+	Arabidopsis thaliana	core promoter element around -30 of transcription start
EuNAC17	TATA-box	998	5	-	Arabidopsis thaliana	core promoter element around -30 of transcription start
EuNAC17	TATA-box	999	4	+	Arabidopsis thaliana	core promoter element around -30 of transcription start
EuNAC17	TATA-box	1127	4	-	Arabidopsis thaliana	core promoter element around -30 of transcription start
EuNAC17	TATA-box	1137	6	+	Brassica napus	core promoter element around -30 of transcription start
EuNAC17	TATA-box	1138	5	-	Arabidopsis thaliana	core promoter element around -30 of transcription start
EuNAC17	TATA-box	1139	4	-	Arabidopsis thaliana	core promoter element around -30 of transcription start
EuNAC17	TATA-box	1147	4	-	Arabidopsis thaliana	core promoter element around -30 of transcription start
EuNAC17	TATA-box	1155	6	+	Brassica oleracea	core promoter element around -30 of transcription start
EuNAC17	TATA-box	1156	4	-	Arabidopsis thaliana	core promoter element around -30 of transcription start
EuNAC17	TATA-box	1170	7	-	Brassica juncea	core promoter element around -30 of transcription start
EuNAC17	TATA-box	1171	6	-	Helianthus annuus	core promoter element around -30 of transcription start
EuNAC17	TATA-box	1172	5	-	Arabidopsis thaliana	core promoter element around -30 of transcription start
EuNAC17	TATA-box	1173	4	-	Arabidopsis thaliana	core promoter element around -30 of transcription start
EuNAC17	TATA-box	1179	5	-	Arabidopsis thaliana	core promoter element around -30 of transcription start
EuNAC17	TATA-box	1180	4	-	Arabidopsis thaliana	core promoter element around -30 of transcription start
EuNAC17	TATA-box	1203	6	+	Brassica oleracea	core promoter element around -30 of transcription start
EuNAC17	TATA-box	1204	4	-	Arabidopsis thaliana	core promoter element around -30 of transcription start
EuNAC17	TATA-box	1290	8	-	Arabidopsis thaliana	core promoter element around -30 of transcription start
EuNAC17	TATA-box	1295	6	+	Brassica oleracea	core promoter element around -30 of transcription start
EuNAC17	TATA-box	1296	4	-	Arabidopsis thaliana	core promoter element around -30 of transcription start
EuNAC17	TATA-box	1435	9	-	Arabidopsis thaliana	core promoter element around -30 of transcription start
EuNAC17	TATA-box	1438	7	-	Arabidopsis thaliana	core promoter element around -30 of transcription start
EuNAC17	TATA-box	1439	6	-	Arabidopsis thaliana	core promoter element around -30 of transcription start
EuNAC17	TATA-box	1440	6	-	Brassica napus	core promoter element around -30 of transcription start
EuNAC17	TATA-box	1441	4	-	Arabidopsis thaliana	core promoter element around -30 of transcription start
EuNAC17	TATA-box	1498	6	+	Brassica oleracea	core promoter element around -30 of transcription start
EuNAC17	TATA-box	1499	4	-	Arabidopsis thaliana	core promoter element around -30 of transcription start
EuNAC17	TATA-box	1566	6	-	Arabidopsis thaliana	core promoter element around -30 of transcription start
EuNAC17	TATA-box	1568	4	-	Arabidopsis thaliana	core promoter element around -30 of transcription start
EuNAC17	TATA-box	1668	6	+	Brassica oleracea	core promoter element around -30 of transcription start
EuNAC17	TATA-box	1669	4	-	Arabidopsis thaliana	core promoter element around -30 of transcription start
EuNAC17	W box	75	6	+	Arabidopsis thaliana
EuNAC17	TCT-motif	1072	6	+	Arabidopsis thaliana	part of a light responsive element
EuNAC17	MBS	228	6	+	Arabidopsis thaliana	MYB binding site involved in drought-inducibility
EuNAC17	Unnamed__4	136	4	+	Petroselinum hortense
EuNAC17	Unnamed__4	199	4	-	Petroselinum hortense
EuNAC17	Unnamed__4	360	4	-	Petroselinum hortense
EuNAC17	Unnamed__4	365	4	+	Petroselinum hortense
EuNAC17	Unnamed__4	380	4	-	Petroselinum hortense
EuNAC17	Unnamed__4	392	4	+	Petroselinum hortense
EuNAC17	Unnamed__4	397	4	+	Petroselinum hortense
EuNAC17	Unnamed__4	450	4	+	Petroselinum hortense
EuNAC17	Unnamed__4	467	4	+	Petroselinum hortense
EuNAC17	Unnamed__4	477	4	+	Petroselinum hortense
EuNAC17	Unnamed__4	1596	4	+	Petroselinum hortense
EuNAC17	Unnamed__4	1701	4	+	Petroselinum hortense
EuNAC17	Unnamed__4	1749	4	+	Petroselinum hortense
EuNAC17	Unnamed__4	1926	4	-	Petroselinum hortense
EuNAC17	Unnamed__4	1929	4	-	Petroselinum hortense
EuNAC17	AuxRR-core	146	7	-	Nicotiana tabacum	cis-acting regulatory element involved in auxin responsiveness
EuNAC17	TGACG-motif	420	5	+	Hordeum vulgare	cis-acting regulatory element involved in the MeJA-responsiveness
EuNAC17	CAAT-box	74	4	-	Nicotiana glutinosa
EuNAC17	CAAT-box	80	5	+	Pisum sativum	common cis-acting element in promoter and enhancer regions
EuNAC17	CAAT-box	576	4	+	Nicotiana glutinosa
EuNAC17	CAAT-box	604	4	+	Nicotiana glutinosa
EuNAC17	CAAT-box	625	4	-	Nicotiana glutinosa
EuNAC17	CAAT-box	631	4	+	Nicotiana glutinosa
EuNAC17	CAAT-box	667	5	-	Arabidopsis thaliana	common cis-acting element in promoter and enhancer regions
EuNAC17	CAAT-box	704	4	-	Nicotiana glutinosa
EuNAC17	CAAT-box	797	5	+	Arabidopsis thaliana	common cis-acting element in promoter and enhancer regions
EuNAC17	CAAT-box	798	4	+	Nicotiana glutinosa
EuNAC17	CAAT-box	1005	4	+	Nicotiana glutinosa
EuNAC17	CAAT-box	1054	5	+	Arabidopsis thaliana	common cis-acting element in promoter and enhancer regions
EuNAC17	CAAT-box	1055	4	+	Nicotiana glutinosa
EuNAC17	CAAT-box	1102	5	-	Pisum sativum	common cis-acting element in promoter and enhancer regions
EuNAC17	CAAT-box	1311	5	-	Arabidopsis thaliana	common cis-acting element in promoter and enhancer regions
EuNAC17	CAAT-box	1324	5	+	Arabidopsis thaliana	common cis-acting element in promoter and enhancer regions
EuNAC17	CAAT-box	1325	4	+	Nicotiana glutinosa
EuNAC17	CAAT-box	1485	5	-	Pisum sativum	common cis-acting element in promoter and enhancer regions
EuNAC17	CAAT-box	1544	4	-	Nicotiana glutinosa
EuNAC17	CAAT-box	1739	4	+	Nicotiana glutinosa
EuNAC17	CAAT-box	1776	5	-	Arabidopsis thaliana	common cis-acting element in promoter and enhancer regions
EuNAC17	WRE3	461	6	+	Pisum sativum
EuNAC17	ERE	1361	8	-	Nicotiana glutinos
EuNAC17	ARE	857	6	+	Zea mays	cis-acting regulatory element essential for the anaerobic induction
EuNAC17	ARE	1582	6	+	Zea mays	cis-acting regulatory element essential for the anaerobic induction
EuNAC17	STRE	479	5	-	Arabidopsis thaliana
EuNAC17	STRE	1689	5	-	Arabidopsis thaliana
EuNAC17	STRE	1936	5	+	Arabidopsis thaliana
EuNAC17	AT~TATA-box	291	6	+	Arabidopsis thaliana
EuNAC17	AT~TATA-box	316	6	+	Arabidopsis thaliana
EuNAC17	AT~TATA-box	1439	6	-	Arabidopsis thaliana
EuNAC17	AT~TATA-box	1566	6	-	Arabidopsis thaliana
EuNAC17	Box 4	1184	6	-	Petroselinum crispum	part of a conserved DNA module involved in light responsiveness
EuNAC17	Box 4	1300	6	-	Petroselinum crispum	part of a conserved DNA module involved in light responsiveness
EuNAC17	Box 4	1511	6	-	Petroselinum crispum	part of a conserved DNA module involved in light responsiveness
EuNAC17	TATC-box	1329	7	+	Oryza sativa	cis-acting element involved in gibberellin-responsiveness
EuNAC17	CGTCA-motif	420	5	-	Hordeum vulgare	cis-acting regulatory element involved in the MeJA-responsiveness
EuNAC17	GT1-motif	1591	6	-	Arabidopsis thaliana	light responsive element
EuNAC17	G-box	1222	6	-	Zea mays	cis-acting regulatory element involved in light responsiveness
EuNAC17	Myb	228	6	+	Arabidopsis thaliana
EuNAC17	Myb	1077	6	-	Arabidopsis thaliana
EuNAC18	TCA-element	33	9	+	Nicotiana tabacum	cis-acting element involved in salicylic acid responsiveness
EuNAC18	Box III	722	11	-	Pisum sativum	protein binding site
EuNAC18	TATA-box	49	7	+	Oryza sativa	core promoter element around -30 of transcription start
EuNAC18	TATA-box	97	6	-	Helianthus annuus	core promoter element around -30 of transcription start
EuNAC18	TATA-box	99	4	+	Arabidopsis thaliana	core promoter element around -30 of transcription start
EuNAC18	TATA-box	129	6	+	Brassica napus	core promoter element around -30 of transcription start
EuNAC18	TATA-box	130	4	+	Arabidopsis thaliana	core promoter element around -30 of transcription start
EuNAC18	TATA-box	225	6	+	Arabidopsis thaliana	core promoter element around -30 of transcription start
EuNAC18	TATA-box	226	6	+	Brassica napus	core promoter element around -30 of transcription start
EuNAC18	TATA-box	227	4	+	Arabidopsis thaliana	core promoter element around -30 of transcription start
EuNAC18	TATA-box	241	8	-	Arabidopsis thaliana	core promoter element around -30 of transcription start
EuNAC18	TATA-box	253	7	-	Oryza sativa	core promoter element around -30 of transcription start
EuNAC18	TATA-box	275	6	+	Brassica oleracea	core promoter element around -30 of transcription start
EuNAC18	TATA-box	276	4	+	Arabidopsis thaliana	core promoter element around -30 of transcription start
EuNAC18	TATA-box	815	8	+	Arabidopsis thaliana	core promoter element around -30 of transcription start
EuNAC18	TATA-box	954	6	-	Helianthus annuus	core promoter element around -30 of transcription start
EuNAC18	TATA-box	956	4	+	Arabidopsis thaliana	core promoter element around -30 of transcription start
EuNAC18	TATA-box	1024	6	-	Brassica napus	core promoter element around -30 of transcription start
EuNAC18	TATA-box	1025	4	-	Arabidopsis thaliana	core promoter element around -30 of transcription start
EuNAC18	TATA-box	1338	6	-	Helianthus annuus	core promoter element around -30 of transcription start
EuNAC18	TATA-box	1340	6	-	Arabidopsis thaliana	core promoter element around -30 of transcription start
EuNAC18	TATA-box	1341	6	+	Brassica oleracea	core promoter element around -30 of transcription start
EuNAC18	TATA-box	1342	4	-	Arabidopsis thaliana	core promoter element around -30 of transcription start
EuNAC18	TATA-box	1389	4	-	Arabidopsis thaliana	core promoter element around -30 of transcription start
EuNAC18	TATA-box	1434	4	-	Arabidopsis thaliana	core promoter element around -30 of transcription start
EuNAC18	TATA-box	1594	6	-	Helianthus annuus	core promoter element around -30 of transcription start
EuNAC18	TATA-box	1595	5	-	Arabidopsis thaliana	core promoter element around -30 of transcription start
EuNAC18	TATA-box	1596	4	-	Arabidopsis thaliana	core promoter element around -30 of transcription start
EuNAC18	TATA-box	1995	4	-	Arabidopsis thaliana	core promoter element around -30 of transcription start
EuNAC18	CCGTCC motif	1734	6	+	Nicotiana tabacum
EuNAC18	CCGTCC-box	1734	6	+	Petroselinum hortense
EuNAC18	ABRE4	937	6	-	Zea mays
EuNAC18	ABRE3a	937	6	+	Zea mays
EuNAC18	Myb-binding site	438	6	+	Nicotiana tabacum
EuNAC18	Myb-binding site	485	6	-	Nicotiana tabacum
EuNAC18	MYB	438	6	+	Arabidopsis thaliana
EuNAC18	MYB	485	6	-	Arabidopsis thaliana
EuNAC18	MYB	941	6	-	Arabidopsis thaliana
EuNAC18	MYB	1826	6	+	Arabidopsis thaliana
EuNAC18	P-box	1127	7	-	Oryza sativa	gibberellin-responsive element
EuNAC18	ABRE	173	9	-	Hordeum vulgare	cis-acting element involved in the abscisic acid responsiveness
EuNAC18	ABRE	175	5	-	Arabidopsis thaliana	cis-acting element involved in the abscisic acid responsiveness
EuNAC18	ABRE	235	5	-	Arabidopsis thaliana	cis-acting element involved in the abscisic acid responsiveness
EuNAC18	ABRE	891	5	+	Arabidopsis thaliana	cis-acting element involved in the abscisic acid responsiveness
EuNAC18	ABRE	938	5	+	Arabidopsis thaliana	cis-acting element involved in the abscisic acid responsiveness
EuNAC18	ABRE	1167	5	-	Arabidopsis thaliana	cis-acting element involved in the abscisic acid responsiveness
EuNAC18	Unnamed__1	939	5	+	Zea mays
EuNAC18	as-1	68	5	-	Arabidopsis thaliana
EuNAC18	as-1	1169	5	-	Arabidopsis thaliana
EuNAC18	as-1	1785	5	-	Arabidopsis thaliana
EuNAC18	A-box	1734	6	+	Petroselinum crispum	cis-acting regulatory element
EuNAC18	G-Box	175	6	+	Pisum sativum	cis-acting regulatory element involved in light responsiveness
EuNAC18	G-Box	235	6	+	Pisum sativum	cis-acting regulatory element involved in light responsiveness
EuNAC18	G-Box	890	6	-	Pisum sativum	cis-acting regulatory element involved in light responsiveness
EuNAC18	Unnamed__2	1035	9	+	Petroselinum hortense
EuNAC18	chs-CMA1a	881	8	+	Daucus carota	part of a light responsive element
EuNAC18	ATC-motif	878	8	-	Spinacia oleracea	part of a conserved DNA module involved in light responsiveness
EuNAC18	GC-motif	456	6	+	Zea mays	enhancer-like element involved in anoxic specific inducibility
EuNAC18	Myb	1642	6	-	Arabidopsis thaliana
EuNAC18	G-box	936	8	-	Brassica napus	cis-acting regulatory element involved in light responsiveness
EuNAC18	G-box	937	6	+	Arabidopsis thaliana	cis-acting regulatory element involved in light responsiveness
EuNAC18	G-box	1167	6	+	Zea mays	cis-acting regulatory element involved in light responsiveness
EuNAC18	CGTCA-motif	68	5	+	Hordeum vulgare	cis-acting regulatory element involved in the MeJA-responsiveness
EuNAC18	CGTCA-motif	1169	5	+	Hordeum vulgare	cis-acting regulatory element involved in the MeJA-responsiveness
EuNAC18	CGTCA-motif	1785	5	+	Hordeum vulgare	cis-acting regulatory element involved in the MeJA-responsiveness
EuNAC18	AT~TATA-box	225	6	+	Arabidopsis thaliana
EuNAC18	AT~TATA-box	1340	6	-	Arabidopsis thaliana
EuNAC18	CAAT-box	13	5	+	Arabidopsis thaliana	common cis-acting element in promoter and enhancer regions
EuNAC18	CAAT-box	14	4	+	Nicotiana glutinosa
EuNAC18	CAAT-box	19	5	-	Pisum sativum	common cis-acting element in promoter and enhancer regions
EuNAC18	CAAT-box	93	4	-	Nicotiana glutinosa
EuNAC18	CAAT-box	170	4	-	Nicotiana glutinosa
EuNAC18	CAAT-box	187	4	+	Nicotiana glutinosa
EuNAC18	CAAT-box	828	4	-	Nicotiana glutinosa
EuNAC18	CAAT-box	860	5	+	Pisum sativum	common cis-acting element in promoter and enhancer regions
EuNAC18	CAAT-box	863	5	-	Pisum sativum	common cis-acting element in promoter and enhancer regions
EuNAC18	CAAT-box	897	4	+	Nicotiana glutinosa
EuNAC18	CAAT-box	969	4	+	Nicotiana glutinosa
EuNAC18	CAAT-box	987	4	+	Nicotiana glutinosa
EuNAC18	CAAT-box	989	5	-	Pisum sativum	common cis-acting element in promoter and enhancer regions
EuNAC18	CAAT-box	1004	4	+	Nicotiana glutinosa
EuNAC18	CAAT-box	1017	4	+	Nicotiana glutinosa
EuNAC18	CAAT-box	1153	4	+	Nicotiana glutinosa
EuNAC18	CAAT-box	1213	4	-	Nicotiana glutinosa
EuNAC18	CAAT-box	1279	4	+	Nicotiana glutinosa
EuNAC18	CAAT-box	1370	4	-	Nicotiana glutinosa
EuNAC18	CAAT-box	1386	4	+	Nicotiana glutinosa
EuNAC18	CAAT-box	1467	4	+	Nicotiana glutinosa
EuNAC18	CAAT-box	1496	4	-	Nicotiana glutinosa
EuNAC18	CAAT-box	1614	4	-	Nicotiana glutinosa
EuNAC18	CAAT-box	1692	5	+	Arabidopsis thaliana	common cis-acting element in promoter and enhancer regions
EuNAC18	CAAT-box	1693	4	+	Nicotiana glutinosa
EuNAC18	CAAT-box	1777	5	+	Arabidopsis thaliana	common cis-acting element in promoter and enhancer regions
EuNAC18	CAAT-box	1778	4	+	Nicotiana glutinosa
EuNAC18	CAAT-box	1832	4	+	Nicotiana glutinosa
EuNAC18	STRE	365	5	-	Arabidopsis thaliana
EuNAC18	STRE	377	5	+	Arabidopsis thaliana
EuNAC18	STRE	392	5	+	Arabidopsis thaliana
EuNAC18	STRE	432	5	-	Arabidopsis thaliana
EuNAC18	STRE	442	5	+	Arabidopsis thaliana
EuNAC18	STRE	466	5	+	Arabidopsis thaliana
EuNAC18	STRE	527	5	-	Arabidopsis thaliana
EuNAC18	STRE	576	5	+	Arabidopsis thaliana
EuNAC18	STRE	582	5	+	Arabidopsis thaliana
EuNAC18	STRE	1088	5	-	Arabidopsis thaliana
EuNAC18	STRE	1139	5	+	Arabidopsis thaliana
EuNAC18	STRE	1327	5	-	Arabidopsis thaliana
EuNAC18	ARE	22	6	-	Zea mays	cis-acting regulatory element essential for the anaerobic induction
EuNAC18	ARE	61	6	+	Zea mays	cis-acting regulatory element essential for the anaerobic induction
EuNAC18	ARE	77	6	-	Zea mays	cis-acting regulatory element essential for the anaerobic induction
EuNAC18	ARE	542	6	+	Zea mays	cis-acting regulatory element essential for the anaerobic induction
EuNAC18	ARE	1118	6	+	Zea mays	cis-acting regulatory element essential for the anaerobic induction
EuNAC18	ARE	1718	6	-	Zea mays	cis-acting regulatory element essential for the anaerobic induction
EuNAC18	ERE	152	8	+	Nicotiana glutinos
EuNAC18	ERE	212	8	+	Nicotiana glutinos
EuNAC18	ERE	911	8	-	Nicotiana glutinos
EuNAC18	Unnamed__4	31	4	+	Petroselinum hortense
EuNAC18	Unnamed__4	339	4	+	Petroselinum hortense
EuNAC18	Unnamed__4	343	4	+	Petroselinum hortense
EuNAC18	Unnamed__4	347	4	+	Petroselinum hortense
EuNAC18	Unnamed__4	395	4	-	Petroselinum hortense
EuNAC18	Unnamed__4	407	4	+	Petroselinum hortense
EuNAC18	Unnamed__4	420	4	-	Petroselinum hortense
EuNAC18	Unnamed__4	493	4	-	Petroselinum hortense
EuNAC18	Unnamed__4	574	4	-	Petroselinum hortense
EuNAC18	Unnamed__4	580	4	-	Petroselinum hortense
EuNAC18	Unnamed__4	619	4	-	Petroselinum hortense
EuNAC18	Unnamed__4	635	4	-	Petroselinum hortense
EuNAC18	Unnamed__4	639	4	-	Petroselinum hortense
EuNAC18	Unnamed__4	643	4	-	Petroselinum hortense
EuNAC18	Unnamed__4	682	4	-	Petroselinum hortense
EuNAC18	Unnamed__4	1295	4	+	Petroselinum hortense
EuNAC18	Unnamed__4	1318	4	-	Petroselinum hortense
EuNAC18	Unnamed__4	1452	4	-	Petroselinum hortense
EuNAC18	Unnamed__4	1590	4	+	Petroselinum hortense
EuNAC18	Unnamed__4	1688	4	-	Petroselinum hortense
EuNAC18	Unnamed__4	1714	4	+	Petroselinum hortense
EuNAC18	Unnamed__4	1872	4	+	Petroselinum hortense
EuNAC18	TCT-motif	531	6	+	Arabidopsis thaliana	part of a light responsive element
EuNAC18	TGACG-motif	68	5	-	Hordeum vulgare	cis-acting regulatory element involved in the MeJA-responsiveness
EuNAC18	TGACG-motif	1169	5	-	Hordeum vulgare	cis-acting regulatory element involved in the MeJA-responsiveness
EuNAC18	TGACG-motif	1785	5	-	Hordeum vulgare	cis-acting regulatory element involved in the MeJA-responsiveness
EuNAC18	DRE core	1809	6	+	Arabidopsis thaliana
EuNAC18	AuxRR-core	1281	7	-	Nicotiana tabacum	cis-acting regulatory element involved in auxin responsiveness
EuNAC19	ABRE	27	5	+	Arabidopsis thaliana	cis-acting element involved in the abscisic acid responsiveness
EuNAC19	ABRE	53	5	+	Arabidopsis thaliana	cis-acting element involved in the abscisic acid responsiveness
EuNAC19	ABRE	68	5	+	Arabidopsis thaliana	cis-acting element involved in the abscisic acid responsiveness
EuNAC19	ABRE	884	6	+	Arabidopsis thaliana	cis-acting element involved in the abscisic acid responsiveness
EuNAC19	ABRE	885	5	+	Arabidopsis thaliana	cis-acting element involved in the abscisic acid responsiveness
EuNAC19	as-1	1636	5	-	Arabidopsis thaliana
EuNAC19	G-Box	26	6	-	Pisum sativum	cis-acting regulatory element involved in light responsiveness
EuNAC19	G-Box	52	6	-	Pisum sativum	cis-acting regulatory element involved in light responsiveness
EuNAC19	G-Box	67	6	-	Pisum sativum	cis-acting regulatory element involved in light responsiveness
EuNAC19	G-Box	884	6	+	Pisum sativum	cis-acting regulatory element involved in light responsiveness
EuNAC19	LS7	1704	13	-	Zea mays	part of a light responsive element
EuNAC19	MSA-like	1206	9	+	Catharanthus roseus	cis-acting element involved in cell cycle regulation
EuNAC19	AAGAA-motif	1590	9	-	Avena sativa
EuNAC19	AAGAA-motif	1849	7	+	Avena sativa
EuNAC19	AAGAA-motif	1871	7	+	Avena sativa
EuNAC19	TATA-box	88	6	-	Helianthus annuus	core promoter element around -30 of transcription start
EuNAC19	TATA-box	90	4	+	Arabidopsis thaliana	core promoter element around -30 of transcription start
EuNAC19	TATA-box	388	5	-	Arabidopsis thaliana	core promoter element around -30 of transcription start
EuNAC19	TATA-box	389	4	+	Arabidopsis thaliana	core promoter element around -30 of transcription start
EuNAC19	TATA-box	396	6	-	Helianthus annuus	core promoter element around -30 of transcription start
EuNAC19	TATA-box	397	5	-	Arabidopsis thaliana	core promoter element around -30 of transcription start
EuNAC19	TATA-box	398	4	+	Arabidopsis thaliana	core promoter element around -30 of transcription start
EuNAC19	TATA-box	454	9	+	Arabidopsis thaliana	core promoter element around -30 of transcription start
EuNAC19	TATA-box	625	5	-	Arabidopsis thaliana	core promoter element around -30 of transcription start
EuNAC19	TATA-box	626	4	+	Arabidopsis thaliana	core promoter element around -30 of transcription start
EuNAC19	TATA-box	680	9	-	Arabidopsis thaliana	core promoter element around -30 of transcription start
EuNAC19	TATA-box	716	6	+	Brassica napus	core promoter element around -30 of transcription start
EuNAC19	TATA-box	717	7	-	Arabidopsis thaliana	core promoter element around -30 of transcription start
EuNAC19	TATA-box	718	6	+	Arabidopsis thaliana	core promoter element around -30 of transcription start
EuNAC19	TATA-box	719	6	+	Brassica napus	core promoter element around -30 of transcription start
EuNAC19	TATA-box	720	6	+	Arabidopsis thaliana	core promoter element around -30 of transcription start
EuNAC19	TATA-box	721	6	+	Brassica oleracea	core promoter element around -30 of transcription start
EuNAC19	TATA-box	722	4	+	Arabidopsis thaliana	core promoter element around -30 of transcription start
EuNAC19	TATA-box	767	6	+	Brassica oleracea	core promoter element around -30 of transcription start
EuNAC19	TATA-box	768	4	+	Arabidopsis thaliana	core promoter element around -30 of transcription start
EuNAC19	TATA-box	784	6	+	Brassica oleracea	core promoter element around -30 of transcription start
EuNAC19	TATA-box	785	4	+	Arabidopsis thaliana	core promoter element around -30 of transcription start
EuNAC19	TATA-box	822	6	+	Brassica napus	core promoter element around -30 of transcription start
EuNAC19	TATA-box	823	5	-	Arabidopsis thaliana	core promoter element around -30 of transcription start
EuNAC19	TATA-box	824	4	+	Arabidopsis thaliana	core promoter element around -30 of transcription start
EuNAC19	TATA-box	1025	7	-	Pisum sativum	core promoter element around -30 of transcription start
EuNAC19	TATA-box	1026	6	-	Helianthus annuus	core promoter element around -30 of transcription start
EuNAC19	TATA-box	1027	5	-	Arabidopsis thaliana	core promoter element around -30 of transcription start
EuNAC19	TATA-box	1028	4	-	Arabidopsis thaliana	core promoter element around -30 of transcription start
EuNAC19	TATA-box	1054	6	-	Brassica napus	core promoter element around -30 of transcription start
EuNAC19	TATA-box	1055	4	-	Arabidopsis thaliana	core promoter element around -30 of transcription start
EuNAC19	TATA-box	1147	6	+	Brassica oleracea	core promoter element around -30 of transcription start
EuNAC19	TATA-box	1148	4	-	Arabidopsis thaliana	core promoter element around -30 of transcription start
EuNAC19	TATA-box	1242	6	+	Brassica napus	core promoter element around -30 of transcription start
EuNAC19	TATA-box	1243	7	-	Arabidopsis thaliana	core promoter element around -30 of transcription start
EuNAC19	TATA-box	1244	6	-	Arabidopsis thaliana	core promoter element around -30 of transcription start
EuNAC19	TATA-box	1246	4	-	Arabidopsis thaliana	core promoter element around -30 of transcription start
EuNAC19	TATA-box	1406	7	-	Pisum sativum	core promoter element around -30 of transcription start
EuNAC19	TATA-box	1407	6	-	Helianthus annuus	core promoter element around -30 of transcription start
EuNAC19	TATA-box	1408	5	-	Arabidopsis thaliana	core promoter element around -30 of transcription start
EuNAC19	TATA-box	1409	4	-	Arabidopsis thaliana	core promoter element around -30 of transcription start
EuNAC19	TATA-box	1446	4	-	Arabidopsis thaliana	core promoter element around -30 of transcription start
EuNAC19	TCA-element	1219	9	-	Nicotiana tabacum	cis-acting element involved in salicylic acid responsiveness
EuNAC19	MYC	707	6	+	Arabidopsis thaliana
EuNAC19	MYC	1994	6	-	Arabidopsis thaliana
EuNAC19	MYB	385	6	-	Arabidopsis thaliana
EuNAC19	MYB	1351	6	+	Arabidopsis thaliana
EuNAC19	MYB	1679	6	+	Arabidopsis thaliana
EuNAC19	GATA-motif	234	10	-	Arabidopsis thaliana	part of a light responsive element
EuNAC19	P-box	1561	7	-	Oryza sativa	gibberellin-responsive element
EuNAC19	P-box	1612	7	-	Oryza sativa	gibberellin-responsive element
EuNAC19	TATA	785	8	+	Arabidopsis thaliana
EuNAC19	TATA	1405	8	-	Arabidopsis thaliana
EuNAC19	TC-rich repeats	430	9	-	Nicotiana tabacum	cis-acting element involved in defense and stress responsiveness
EuNAC19	MYB-like sequence	385	6	-	Arabidopsis thaliana
EuNAC19	STRE	370	5	-	Arabidopsis thaliana
EuNAC19	ARE	846	6	-	Zea mays	cis-acting regulatory element essential for the anaerobic induction
EuNAC19	ARE	1376	6	+	Zea mays	cis-acting regulatory element essential for the anaerobic induction
EuNAC19	ERE	553	8	-	Nicotiana glutinos
EuNAC19	TGA-element	20	6	-	Brassica oleracea	auxin-responsive element
EuNAC19	TGA-element	46	6	-	Brassica oleracea	auxin-responsive element
EuNAC19	CAAT-box	439	5	+	Pisum sativum	common cis-acting element in promoter and enhancer regions
EuNAC19	CAAT-box	454	5	+	Arabidopsis thaliana	common cis-acting element in promoter and enhancer regions
EuNAC19	CAAT-box	455	4	+	Nicotiana glutinosa
EuNAC19	CAAT-box	503	4	-	Nicotiana glutinosa
EuNAC19	CAAT-box	528	4	+	Nicotiana glutinosa
EuNAC19	CAAT-box	536	5	-	Arabidopsis thaliana	common cis-acting element in promoter and enhancer regions
EuNAC19	CAAT-box	566	4	-	Nicotiana glutinosa
EuNAC19	CAAT-box	642	5	+	Arabidopsis thaliana	common cis-acting element in promoter and enhancer regions
EuNAC19	CAAT-box	643	4	+	Nicotiana glutinosa
EuNAC19	CAAT-box	819	5	+	Pisum sativum	common cis-acting element in promoter and enhancer regions
EuNAC19	CAAT-box	893	4	-	Nicotiana glutinosa
EuNAC19	CAAT-box	954	5	+	Pisum sativum	common cis-acting element in promoter and enhancer regions
EuNAC19	CAAT-box	1051	5	+	Pisum sativum	common cis-acting element in promoter and enhancer regions
EuNAC19	CAAT-box	1066	4	-	Nicotiana glutinosa
EuNAC19	CAAT-box	1087	4	+	Nicotiana glutinosa
EuNAC19	CAAT-box	1140	5	+	Arabidopsis thaliana	common cis-acting element in promoter and enhancer regions
EuNAC19	CAAT-box	1141	4	+	Nicotiana glutinosa
EuNAC19	CAAT-box	1253	5	-	Arabidopsis thaliana	common cis-acting element in promoter and enhancer regions
EuNAC19	CAAT-box	1263	5	-	Arabidopsis thaliana	common cis-acting element in promoter and enhancer regions
EuNAC19	CAAT-box	1277	4	-	Nicotiana glutinosa
EuNAC19	CAAT-box	1322	4	+	Nicotiana glutinosa
EuNAC19	CAAT-box	1341	4	+	Nicotiana glutinosa
EuNAC19	CAAT-box	1358	5	+	Pisum sativum	common cis-acting element in promoter and enhancer regions
EuNAC19	CAAT-box	1467	4	-	Nicotiana glutinosa
EuNAC19	CAAT-box	1503	5	+	Pisum sativum	common cis-acting element in promoter and enhancer regions
EuNAC19	CAAT-box	1522	4	-	Nicotiana glutinosa
EuNAC19	CAAT-box	1619	4	+	Nicotiana glutinosa
EuNAC19	CAAT-box	1664	5	+	Pisum sativum	common cis-acting element in promoter and enhancer regions
EuNAC19	CAAT-box	1700	5	+	Pisum sativum	common cis-acting element in promoter and enhancer regions
EuNAC19	CAAT-box	1732	5	+	Pisum sativum	common cis-acting element in promoter and enhancer regions
EuNAC19	CAAT-box	1831	5	+	Pisum sativum	common cis-acting element in promoter and enhancer regions
EuNAC19	CAAT-box	1859	5	+	Pisum sativum	common cis-acting element in promoter and enhancer regions
EuNAC19	CAAT-box	1949	5	-	Pisum sativum	common cis-acting element in promoter and enhancer regions
EuNAC19	CAAT-box	1973	4	+	Nicotiana glutinosa
EuNAC19	CAAT-box	1994	5	+	Pisum sativum	common cis-acting element in promoter and enhancer regions
EuNAC19	TGACG-motif	1636	5	-	Hordeum vulgare	cis-acting regulatory element involved in the MeJA-responsiveness
EuNAC19	GTGGC-motif	146	10	+	Arabidopsis thaliana	part of a light responsive element
EuNAC19	Unnamed__4	582	4	-	Petroselinum hortense
EuNAC19	Unnamed__4	688	4	-	Petroselinum hortense
EuNAC19	Unnamed__4	1137	4	+	Petroselinum hortense
EuNAC19	Unnamed__4	1228	4	-	Petroselinum hortense
EuNAC19	G-box	119	6	-	Zea mays	cis-acting regulatory element involved in light responsiveness
EuNAC19	G-box	177	6	-	Zea mays	cis-acting regulatory element involved in light responsiveness
EuNAC19	G-box	202	6	-	Zea mays	cis-acting regulatory element involved in light responsiveness
EuNAC19	G-box	245	6	-	Zea mays	cis-acting regulatory element involved in light responsiveness
EuNAC19	G-box	301	6	+	Zea mays	cis-acting regulatory element involved in light responsiveness
EuNAC19	G-box	884	6	+	Arabidopsis thaliana	cis-acting regulatory element involved in light responsiveness
EuNAC19	circadian	1051	9	+	Lycopersicon esculentum	cis-acting regulatory element involved in circadian control
EuNAC19	GA-motif	1270	8	+	Arabidopsis thaliana	part of a light responsive element
EuNAC19	GT1-motif	11	6	+	Arabidopsis thaliana	light responsive element
EuNAC19	GT1-motif	37	6	+	Arabidopsis thaliana	light responsive element
EuNAC19	GT1-motif	63	6	+	Arabidopsis thaliana	light responsive element
EuNAC19	GT1-motif	82	7	+	Avena sativa	light responsive element
EuNAC19	CGTCA-motif	1636	5	+	Hordeum vulgare	cis-acting regulatory element involved in the MeJA-responsiveness
EuNAC19	Box 4	376	6	+	Petroselinum crispum	part of a conserved DNA module involved in light responsiveness
EuNAC19	Box 4	514	6	+	Petroselinum crispum	part of a conserved DNA module involved in light responsiveness
EuNAC19	Box 4	667	6	+	Petroselinum crispum	part of a conserved DNA module involved in light responsiveness
EuNAC19	Box 4	673	6	+	Petroselinum crispum	part of a conserved DNA module involved in light responsiveness
EuNAC19	Box 4	728	6	+	Petroselinum crispum	part of a conserved DNA module involved in light responsiveness
EuNAC19	Box 4	796	6	+	Petroselinum crispum	part of a conserved DNA module involved in light responsiveness
EuNAC19	Box 4	800	6	+	Petroselinum crispum	part of a conserved DNA module involved in light responsiveness
EuNAC19	Box 4	1171	6	-	Petroselinum crispum	part of a conserved DNA module involved in light responsiveness
EuNAC19	AT~TATA-box	718	6	+	Arabidopsis thaliana
EuNAC19	AT~TATA-box	720	6	+	Arabidopsis thaliana
EuNAC19	AT~TATA-box	1244	6	-	Arabidopsis thaliana
EuNAC2	GC-motif	892	6	+	Zea mays	enhancer-like element involved in anoxic specific inducibility
EuNAC2	GT1-motif	639	6	-	Arabidopsis thaliana	light responsive element
EuNAC2	GT1-motif	1992	6	+	Arabidopsis thaliana	light responsive element
EuNAC2	Myb	1734	6	+	Arabidopsis thaliana
EuNAC2	re2f-1	28	8	-	Oryza sativa
EuNAC2	TCA	109	9	+	Pisum sativum
EuNAC2	CGTCA-motif	1073	5	+	Hordeum vulgare	cis-acting regulatory element involved in the MeJA-responsiveness
EuNAC2	Unnamed__6	149	11	+	Zea mays
EuNAC2	AT~TATA-box	1446	6	-	Arabidopsis thaliana
EuNAC2	AT~TATA-box	1448	6	-	Arabidopsis thaliana
EuNAC2	AT~TATA-box	1450	6	-	Arabidopsis thaliana
EuNAC2	AT~TATA-box	1452	6	-	Arabidopsis thaliana
EuNAC2	AT~TATA-box	1454	6	-	Arabidopsis thaliana
EuNAC2	Box 4	107	6	+	Petroselinum crispum	part of a conserved DNA module involved in light responsiveness
EuNAC2	Box 4	202	6	+	Petroselinum crispum	part of a conserved DNA module involved in light responsiveness
EuNAC2	Box 4	606	6	+	Petroselinum crispum	part of a conserved DNA module involved in light responsiveness
EuNAC2	TGA-element	1617	6	+	Brassica oleracea	auxin-responsive element
EuNAC2	WRE3	1284	6	-	Pisum sativum
EuNAC2	CAAT-box	58	5	+	Pisum sativum	common cis-acting element in promoter and enhancer regions
EuNAC2	CAAT-box	85	5	+	Arabidopsis thaliana	common cis-acting element in promoter and enhancer regions
EuNAC2	CAAT-box	86	4	+	Nicotiana glutinosa
EuNAC2	CAAT-box	392	4	+	Nicotiana glutinosa
EuNAC2	CAAT-box	411	4	+	Nicotiana glutinosa
EuNAC2	CAAT-box	413	4	-	Nicotiana glutinosa
EuNAC2	CAAT-box	456	4	-	Nicotiana glutinosa
EuNAC2	CAAT-box	486	5	-	Arabidopsis thaliana	common cis-acting element in promoter and enhancer regions
EuNAC2	CAAT-box	521	4	+	Nicotiana glutinosa
EuNAC2	CAAT-box	552	5	-	Pisum sativum	common cis-acting element in promoter and enhancer regions
EuNAC2	CAAT-box	586	4	-	Nicotiana glutinosa
EuNAC2	CAAT-box	600	5	+	Pisum sativum	common cis-acting element in promoter and enhancer regions
EuNAC2	CAAT-box	619	4	+	Nicotiana glutinosa
EuNAC2	CAAT-box	632	5	+	Pisum sativum	common cis-acting element in promoter and enhancer regions
EuNAC2	CAAT-box	645	4	-	Nicotiana glutinosa
EuNAC2	CAAT-box	654	5	+	Arabidopsis thaliana	common cis-acting element in promoter and enhancer regions
EuNAC2	CAAT-box	655	4	+	Nicotiana glutinosa
EuNAC2	CAAT-box	747	5	-	Arabidopsis thaliana	common cis-acting element in promoter and enhancer regions
EuNAC2	CAAT-box	792	5	-	Pisum sativum	common cis-acting element in promoter and enhancer regions
EuNAC2	CAAT-box	1006	4	-	Nicotiana glutinosa
EuNAC2	CAAT-box	1090	5	+	Pisum sativum	common cis-acting element in promoter and enhancer regions
EuNAC2	CAAT-box	1145	5	+	Pisum sativum	common cis-acting element in promoter and enhancer regions
EuNAC2	CAAT-box	1218	7	-	Petunia hybrida	common cis-acting element in promoter and enhancer regions
EuNAC2	CAAT-box	1253	4	-	Nicotiana glutinosa
EuNAC2	CAAT-box	1303	5	-	Arabidopsis thaliana	common cis-acting element in promoter and enhancer regions
EuNAC2	CAAT-box	1326	4	-	Nicotiana glutinosa
EuNAC2	CAAT-box	1380	4	+	Nicotiana glutinosa
EuNAC2	CAAT-box	1384	5	+	Pisum sativum	common cis-acting element in promoter and enhancer regions
EuNAC2	CAAT-box	1400	5	+	Arabidopsis thaliana	common cis-acting element in promoter and enhancer regions
EuNAC2	CAAT-box	1401	4	+	Nicotiana glutinosa
EuNAC2	CAAT-box	1548	4	-	Nicotiana glutinosa
EuNAC2	CAAT-box	1609	5	+	Pisum sativum	common cis-acting element in promoter and enhancer regions
EuNAC2	CAAT-box	1612	4	-	Nicotiana glutinosa
EuNAC2	CAAT-box	1878	4	+	Nicotiana glutinosa
EuNAC2	STRE	785	5	+	Arabidopsis thaliana
EuNAC2	STRE	1028	5	+	Arabidopsis thaliana
EuNAC2	STRE	1973	5	+	Arabidopsis thaliana
EuNAC2	MYB-like sequence	640	6	+	Arabidopsis thaliana
EuNAC2	ARE	1671	6	+	Zea mays	cis-acting regulatory element essential for the anaerobic induction
EuNAC2	ARE	1795	6	+	Zea mays	cis-acting regulatory element essential for the anaerobic induction
EuNAC2	ARE	1891	6	-	Zea mays	cis-acting regulatory element essential for the anaerobic induction
EuNAC2	ARE	1926	6	-	Zea mays	cis-acting regulatory element essential for the anaerobic induction
EuNAC2	ERE	186	8	+	Nicotiana glutinos
EuNAC2	ERE	264	8	-	Nicotiana glutinos
EuNAC2	ERE	312	8	-	Nicotiana glutinos
EuNAC2	Unnamed__4	349	4	+	Petroselinum hortense
EuNAC2	Unnamed__4	466	4	-	Petroselinum hortense
EuNAC2	Unnamed__4	865	4	-	Petroselinum hortense
EuNAC2	Unnamed__4	1026	4	-	Petroselinum hortense
EuNAC2	Unnamed__4	1172	4	-	Petroselinum hortense
EuNAC2	Unnamed__4	1199	4	-	Petroselinum hortense
EuNAC2	Unnamed__4	1408	4	+	Petroselinum hortense
EuNAC2	TCT-motif	929	6	-	Arabidopsis thaliana	part of a light responsive element
EuNAC2	TCT-motif	935	6	-	Arabidopsis thaliana	part of a light responsive element
EuNAC2	W box	772	6	-	Arabidopsis thaliana
EuNAC2	W box	853	6	-	Arabidopsis thaliana
EuNAC2	AE-box	978	8	+	Arabidopsis thaliana	part of a module for light response
EuNAC2	TGACG-motif	1073	5	-	Hordeum vulgare	cis-acting regulatory element involved in the MeJA-responsiveness
EuNAC2	ATCT-motif	1030	9	-	Pisum sativum	part of a conserved DNA module involved in light responsiveness
EuNAC2	MYC	58	6	-	Arabidopsis thaliana
EuNAC2	MYC	411	6	+	Arabidopsis thaliana
EuNAC2	MYC	559	6	-	Arabidopsis thaliana
EuNAC2	MYC	1384	6	-	Arabidopsis thaliana
EuNAC2	TATA-box	147	6	+	Brassica napus	core promoter element around -30 of transcription start
EuNAC2	TATA-box	148	5	-	Arabidopsis thaliana	core promoter element around -30 of transcription start
EuNAC2	TATA-box	149	4	+	Arabidopsis thaliana	core promoter element around -30 of transcription start
EuNAC2	TATA-box	159	5	-	Arabidopsis thaliana	core promoter element around -30 of transcription start
EuNAC2	TATA-box	160	4	+	Arabidopsis thaliana	core promoter element around -30 of transcription start
EuNAC2	TATA-box	250	8	-	Arabidopsis thaliana	core promoter element around -30 of transcription start
EuNAC2	TATA-box	262	8	+	Arabidopsis thaliana	core promoter element around -30 of transcription start
EuNAC2	TATA-box	270	6	+	Brassica oleracea	core promoter element around -30 of transcription start
EuNAC2	TATA-box	271	4	+	Arabidopsis thaliana	core promoter element around -30 of transcription start
EuNAC2	TATA-box	674	8	-	Arabidopsis thaliana	core promoter element around -30 of transcription start
EuNAC2	TATA-box	679	6	+	Brassica napus	core promoter element around -30 of transcription start
EuNAC2	TATA-box	680	4	+	Arabidopsis thaliana	core promoter element around -30 of transcription start
EuNAC2	TATA-box	725	6	-	Helianthus annuus	core promoter element around -30 of transcription start
EuNAC2	TATA-box	727	4	+	Arabidopsis thaliana	core promoter element around -30 of transcription start
EuNAC2	TATA-box	1444	6	-	Helianthus annuus	core promoter element around -30 of transcription start
EuNAC2	TATA-box	1446	6	-	Arabidopsis thaliana	core promoter element around -30 of transcription start
EuNAC2	TATA-box	1447	6	-	Brassica napus	core promoter element around -30 of transcription start
EuNAC2	TATA-box	1448	6	-	Arabidopsis thaliana	core promoter element around -30 of transcription start
EuNAC2	TATA-box	1449	6	-	Brassica napus	core promoter element around -30 of transcription start
EuNAC2	TATA-box	1450	6	-	Arabidopsis thaliana	core promoter element around -30 of transcription start
EuNAC2	TATA-box	1451	6	-	Brassica napus	core promoter element around -30 of transcription start
EuNAC2	TATA-box	1452	6	-	Arabidopsis thaliana	core promoter element around -30 of transcription start
EuNAC2	TATA-box	1453	6	-	Brassica napus	core promoter element around -30 of transcription start
EuNAC2	TATA-box	1454	6	-	Arabidopsis thaliana	core promoter element around -30 of transcription start
EuNAC2	TATA-box	1455	6	-	Brassica napus	core promoter element around -30 of transcription start
EuNAC2	TATA-box	1456	4	-	Arabidopsis thaliana	core promoter element around -30 of transcription start
EuNAC2	TATA-box	1559	4	-	Arabidopsis thaliana	core promoter element around -30 of transcription start
EuNAC2	TATA-box	1600	5	-	Arabidopsis thaliana	core promoter element around -30 of transcription start
EuNAC2	TATA-box	1601	4	-	Arabidopsis thaliana	core promoter element around -30 of transcription start
EuNAC2	TATA-box	1678	4	-	Arabidopsis thaliana	core promoter element around -30 of transcription start
EuNAC2	TATA-box	1850	9	-	Arabidopsis thaliana	core promoter element around -30 of transcription start
EuNAC2	TATA-box	1851	7	-	Brassica juncea	core promoter element around -30 of transcription start
EuNAC2	TATA-box	1852	6	-	Helianthus annuus	core promoter element around -30 of transcription start
EuNAC2	TATA-box	1853	5	-	Arabidopsis thaliana	core promoter element around -30 of transcription start
EuNAC2	TATA-box	1854	4	-	Arabidopsis thaliana	core promoter element around -30 of transcription start
EuNAC2	TATA	160	8	+	Arabidopsis thaliana
EuNAC2	TC-rich repeats	935	9	-	Nicotiana tabacum	cis-acting element involved in defense and stress responsiveness
EuNAC2	O2-site	1428	9	+	Zea mays	cis-acting regulatory element involved in zein metabolism regulation
EuNAC2	MYB	361	6	-	Arabidopsis thaliana
EuNAC2	MYB	367	6	-	Arabidopsis thaliana
EuNAC2	MYB	640	6	+	Arabidopsis thaliana
EuNAC2	MYB	762	6	-	Arabidopsis thaliana
EuNAC2	MYB	1216	6	-	Arabidopsis thaliana
EuNAC2	MYB	1426	6	-	Arabidopsis thaliana
EuNAC2	GATA-motif	304	9	-	Solanum tuberosum	part of a light responsive element
EuNAC2	GATA-motif	1046	7	+	Arabidopsis thaliana	part of a light responsive element
EuNAC2	Sp1	1288	6	+	Oryza sativa	light responsive element
EuNAC2	ABRE	1353	5	-	Arabidopsis thaliana	cis-acting element involved in the abscisic acid responsiveness
EuNAC2	Unnamed__1	1491	5	-	Zea mays
EuNAC2	as-1	1073	5	-	Arabidopsis thaliana
EuNAC2	G-Box	1353	6	+	Pisum sativum	cis-acting regulatory element involved in light responsiveness
EuNAC2	MBSI	1985	11	+	Petunia hybrida	MYB binding site involved in flavonoid biosynthetic genes regulation
EuNAC2	LTR	1134	6	-	Hordeum vulgare	cis-acting element involved in low-temperature responsiveness
EuNAC2	DRE1	849	7	-	Zea mays
EuNAC2	AAGAA-motif	1715	7	+	Avena sativa
EuNAC20	Myc	1428	7	+	Arabidopsis thaliana
EuNAC20	AT~TATA-box	235	8	-	Arabidopsis thaliana
EuNAC20	AT~TATA-box	237	6	+	Arabidopsis thaliana
EuNAC20	AT~TATA-box	1123	6	-	Arabidopsis thaliana
EuNAC20	AT~TATA-box	1773	6	-	Arabidopsis thaliana
EuNAC20	AT~TATA-box	1775	6	-	Arabidopsis thaliana
EuNAC20	AT~TATA-box	1777	6	-	Arabidopsis thaliana
EuNAC20	AT~TATA-box	1908	6	-	Arabidopsis thaliana
EuNAC20	AT~TATA-box	1910	6	-	Arabidopsis thaliana
EuNAC20	AT~TATA-box	1927	6	-	Arabidopsis thaliana
EuNAC20	AT~TATA-box	1939	8	-	Arabidopsis thaliana
EuNAC20	AT~TATA-box	1941	6	-	Arabidopsis thaliana
EuNAC20	Box 4	244	6	+	Petroselinum crispum	part of a conserved DNA module involved in light responsiveness
EuNAC20	Box 4	348	6	+	Petroselinum crispum	part of a conserved DNA module involved in light responsiveness
EuNAC20	Box 4	1015	6	-	Petroselinum crispum	part of a conserved DNA module involved in light responsiveness
EuNAC20	chs-CMA2a	573	8	-	Petroselinum crispum	part of a light responsive element
EuNAC20	chs-CMA2a	1419	8	+	Petroselinum crispum	part of a light responsive element
EuNAC20	G-box	648	6	+	Arabidopsis thaliana	cis-acting regulatory element involved in light responsiveness
EuNAC20	AACA_motif	53	11	-	Oryza sativa	involved in endosperm-specific negative expression
EuNAC20	TCT-motif	738	6	-	Arabidopsis thaliana	part of a light responsive element
EuNAC20	Unnamed__4	54	4	-	Petroselinum hortense
EuNAC20	Unnamed__4	505	4	-	Petroselinum hortense
EuNAC20	Unnamed__4	1225	4	-	Petroselinum hortense
EuNAC20	Unnamed__4	1266	4	+	Petroselinum hortense
EuNAC20	Unnamed__4	1370	4	+	Petroselinum hortense
EuNAC20	Unnamed__4	1591	4	+	Petroselinum hortense
EuNAC20	W box	1852	6	+	Arabidopsis thaliana
EuNAC20	AE-box	853	8	+	Arabidopsis thaliana	part of a module for light response
EuNAC20	AE-box	1397	8	-	Arabidopsis thaliana	part of a module for light response
EuNAC20	AuxRR-core	1195	7	+	Nicotiana tabacum	cis-acting regulatory element involved in auxin responsiveness
EuNAC20	I-box	1669	10	+	Flaveria trinervia	part of a light responsive element
EuNAC20	CAAT-box	104	4	+	Nicotiana glutinosa
EuNAC20	CAAT-box	146	4	+	Nicotiana glutinosa
EuNAC20	CAAT-box	159	4	-	Nicotiana glutinosa
EuNAC20	CAAT-box	264	4	+	Nicotiana glutinosa
EuNAC20	CAAT-box	266	5	-	Arabidopsis thaliana	common cis-acting element in promoter and enhancer regions
EuNAC20	CAAT-box	272	5	+	Pisum sativum	common cis-acting element in promoter and enhancer regions
EuNAC20	CAAT-box	275	4	-	Nicotiana glutinosa
EuNAC20	CAAT-box	359	4	-	Nicotiana glutinosa
EuNAC20	CAAT-box	384	5	-	Pisum sativum	common cis-acting element in promoter and enhancer regions
EuNAC20	CAAT-box	426	4	-	Nicotiana glutinosa
EuNAC20	CAAT-box	446	4	-	Nicotiana glutinosa
EuNAC20	CAAT-box	534	4	+	Nicotiana glutinosa
EuNAC20	CAAT-box	536	5	-	Pisum sativum	common cis-acting element in promoter and enhancer regions
EuNAC20	CAAT-box	584	5	+	Pisum sativum	common cis-acting element in promoter and enhancer regions
EuNAC20	CAAT-box	602	4	-	Nicotiana glutinosa
EuNAC20	CAAT-box	666	5	-	Pisum sativum	common cis-acting element in promoter and enhancer regions
EuNAC20	CAAT-box	686	5	-	Pisum sativum	common cis-acting element in promoter and enhancer regions
EuNAC20	CAAT-box	714	5	+	Pisum sativum	common cis-acting element in promoter and enhancer regions
EuNAC20	CAAT-box	717	4	-	Nicotiana glutinosa
EuNAC20	CAAT-box	882	4	-	Nicotiana glutinosa
EuNAC20	CAAT-box	920	4	-	Nicotiana glutinosa
EuNAC20	CAAT-box	929	4	+	Nicotiana glutinosa
EuNAC20	CAAT-box	939	5	+	Pisum sativum	common cis-acting element in promoter and enhancer regions
EuNAC20	CAAT-box	991	5	+	Pisum sativum	common cis-acting element in promoter and enhancer regions
EuNAC20	CAAT-box	1008	4	+	Nicotiana glutinosa
EuNAC20	CAAT-box	1023	4	+	Nicotiana glutinosa
EuNAC20	CAAT-box	1045	5	+	Pisum sativum	common cis-acting element in promoter and enhancer regions
EuNAC20	CAAT-box	1062	4	+	Nicotiana glutinosa
EuNAC20	CAAT-box	1116	4	+	Nicotiana glutinosa
EuNAC20	CAAT-box	1129	5	+	Arabidopsis thaliana	common cis-acting element in promoter and enhancer regions
EuNAC20	CAAT-box	1130	4	+	Nicotiana glutinosa
EuNAC20	CAAT-box	1132	4	-	Nicotiana glutinosa
EuNAC20	CAAT-box	1450	4	-	Nicotiana glutinosa
EuNAC20	CAAT-box	1506	4	+	Nicotiana glutinosa
EuNAC20	CAAT-box	1508	4	-	Nicotiana glutinosa
EuNAC20	CAAT-box	1542	5	+	Pisum sativum	common cis-acting element in promoter and enhancer regions
EuNAC20	CAAT-box	1654	4	+	Nicotiana glutinosa
EuNAC20	CAAT-box	1675	5	+	Arabidopsis thaliana	common cis-acting element in promoter and enhancer regions
EuNAC20	CAAT-box	1676	4	+	Nicotiana glutinosa
EuNAC20	CAAT-box	1710	4	+	Nicotiana glutinosa
EuNAC20	CAAT-box	1811	5	+	Pisum sativum	common cis-acting element in promoter and enhancer regions
EuNAC20	CAAT-box	1837	4	-	Nicotiana glutinosa
EuNAC20	CAAT-box	1848	5	+	Pisum sativum	common cis-acting element in promoter and enhancer regions
EuNAC20	CAAT-box	1851	4	-	Nicotiana glutinosa
EuNAC20	CAAT-box	1876	5	+	Pisum sativum	common cis-acting element in promoter and enhancer regions
EuNAC20	CAAT-box	1962	4	-	Nicotiana glutinosa
EuNAC20	CAAT-box	1969	5	-	Pisum sativum	common cis-acting element in promoter and enhancer regions
EuNAC20	CAAT-box	1983	4	-	Nicotiana glutinosa
EuNAC20	CAAT-box	1990	4	-	Nicotiana glutinosa
EuNAC20	ARE	616	6	+	Zea mays	cis-acting regulatory element essential for the anaerobic induction
EuNAC20	ARE	1622	6	-	Zea mays	cis-acting regulatory element essential for the anaerobic induction
EuNAC20	ARE	1972	6	-	Zea mays	cis-acting regulatory element essential for the anaerobic induction
EuNAC20	MYB-like sequence	1672	6	+	Arabidopsis thaliana
EuNAC20	STRE	522	5	-	Arabidopsis thaliana
EuNAC20	STRE	1037	5	+	Arabidopsis thaliana
EuNAC20	ERE	896	8	+	Nicotiana glutinos
EuNAC20	TATA	233	8	-	Arabidopsis thaliana
EuNAC20	TATA	1202	8	+	Arabidopsis thaliana
EuNAC20	MYB	86	6	-	Arabidopsis thaliana
EuNAC20	MYB	1672	6	+	Arabidopsis thaliana
EuNAC20	MRE	15	7	+	Petroselinum crispum	MYB binding site involved in light responsiveness
EuNAC20	MRE	163	7	-	Petroselinum crispum	MYB binding site involved in light responsiveness
EuNAC20	GATA-motif	523	7	-	Pisum sativum	part of a light responsive element
EuNAC20	MYC	264	6	+	Arabidopsis thaliana
EuNAC20	MYC	391	6	-	Arabidopsis thaliana
EuNAC20	MYC	991	6	-	Arabidopsis thaliana
EuNAC20	MYC	1045	6	-	Arabidopsis thaliana
EuNAC20	MYC	1130	6	-	Arabidopsis thaliana
EuNAC20	MYC	1506	6	-	Arabidopsis thaliana
EuNAC20	MYC	1757	6	-	Arabidopsis thaliana
EuNAC20	MYC	1759	6	+	Arabidopsis thaliana
EuNAC20	TATA-box	124	6	+	Brassica napus	core promoter element around -30 of transcription start
EuNAC20	TATA-box	125	5	-	Arabidopsis thaliana	core promoter element around -30 of transcription start
EuNAC20	TATA-box	126	4	+	Arabidopsis thaliana	core promoter element around -30 of transcription start
EuNAC20	TATA-box	214	7	-	Oryza sativa	core promoter element around -30 of transcription start
EuNAC20	TATA-box	217	6	-	Helianthus annuus	core promoter element around -30 of transcription start
EuNAC20	TATA-box	219	4	+	Arabidopsis thaliana	core promoter element around -30 of transcription start
EuNAC20	TATA-box	234	7	-	Pisum sativum	core promoter element around -30 of transcription start
EuNAC20	TATA-box	235	6	-	Helianthus annuus	core promoter element around -30 of transcription start
EuNAC20	TATA-box	236	7	-	Arabidopsis thaliana	core promoter element around -30 of transcription start
EuNAC20	TATA-box	237	6	+	Arabidopsis thaliana	core promoter element around -30 of transcription start
EuNAC20	TATA-box	238	6	+	Brassica oleracea	core promoter element around -30 of transcription start
EuNAC20	TATA-box	239	4	+	Arabidopsis thaliana	core promoter element around -30 of transcription start
EuNAC20	TATA-box	458	5	-	Arabidopsis thaliana	core promoter element around -30 of transcription start
EuNAC20	TATA-box	459	4	+	Arabidopsis thaliana	core promoter element around -30 of transcription start
EuNAC20	TATA-box	725	4	+	Arabidopsis thaliana	core promoter element around -30 of transcription start
EuNAC20	TATA-box	889	8	+	Arabidopsis thaliana	core promoter element around -30 of transcription start
EuNAC20	TATA-box	1025	6	+	Brassica oleracea	core promoter element around -30 of transcription start
EuNAC20	TATA-box	1026	4	-	Arabidopsis thaliana	core promoter element around -30 of transcription start
EuNAC20	TATA-box	1054	5	-	Arabidopsis thaliana	core promoter element around -30 of transcription start
EuNAC20	TATA-box	1055	4	-	Arabidopsis thaliana	core promoter element around -30 of transcription start
EuNAC20	TATA-box	1123	6	-	Arabidopsis thaliana	core promoter element around -30 of transcription start
EuNAC20	TATA-box	1125	4	-	Arabidopsis thaliana	core promoter element around -30 of transcription start
EuNAC20	TATA-box	1160	4	-	Arabidopsis thaliana	core promoter element around -30 of transcription start
EuNAC20	TATA-box	1168	4	-	Arabidopsis thaliana	core promoter element around -30 of transcription start
EuNAC20	TATA-box	1200	6	+	Brassica napus	core promoter element around -30 of transcription start
EuNAC20	TATA-box	1201	5	-	Arabidopsis thaliana	core promoter element around -30 of transcription start
EuNAC20	TATA-box	1202	4	-	Arabidopsis thaliana	core promoter element around -30 of transcription start
EuNAC20	TATA-box	1237	6	+	Brassica napus	core promoter element around -30 of transcription start
EuNAC20	TATA-box	1238	5	-	Arabidopsis thaliana	core promoter element around -30 of transcription start
EuNAC20	TATA-box	1239	4	-	Arabidopsis thaliana	core promoter element around -30 of transcription start
EuNAC20	TATA-box	1454	6	+	Brassica oleracea	core promoter element around -30 of transcription start
EuNAC20	TATA-box	1455	4	-	Arabidopsis thaliana	core promoter element around -30 of transcription start
EuNAC20	TATA-box	1771	6	-	Helianthus annuus	core promoter element around -30 of transcription start
EuNAC20	TATA-box	1773	6	-	Arabidopsis thaliana	core promoter element around -30 of transcription start
EuNAC20	TATA-box	1774	6	-	Brassica napus	core promoter element around -30 of transcription start
EuNAC20	TATA-box	1775	6	-	Arabidopsis thaliana	core promoter element around -30 of transcription start
EuNAC20	TATA-box	1776	6	-	Brassica napus	core promoter element around -30 of transcription start
EuNAC20	TATA-box	1777	6	-	Arabidopsis thaliana	core promoter element around -30 of transcription start
EuNAC20	TATA-box	1779	4	-	Arabidopsis thaliana	core promoter element around -30 of transcription start
EuNAC20	TATA-box	1907	7	-	Arabidopsis thaliana	core promoter element around -30 of transcription start
EuNAC20	TATA-box	1908	6	-	Arabidopsis thaliana	core promoter element around -30 of transcription start
EuNAC20	TATA-box	1909	6	-	Brassica napus	core promoter element around -30 of transcription start
EuNAC20	TATA-box	1910	6	-	Arabidopsis thaliana	core promoter element around -30 of transcription start
EuNAC20	TATA-box	1912	4	-	Arabidopsis thaliana	core promoter element around -30 of transcription start
EuNAC20	TATA-box	1925	6	+	Brassica napus	core promoter element around -30 of transcription start
EuNAC20	TATA-box	1926	7	-	Arabidopsis thaliana	core promoter element around -30 of transcription start
EuNAC20	TATA-box	1927	6	-	Arabidopsis thaliana	core promoter element around -30 of transcription start
EuNAC20	TATA-box	1928	6	-	Brassica napus	core promoter element around -30 of transcription start
EuNAC20	TATA-box	1929	4	-	Arabidopsis thaliana	core promoter element around -30 of transcription start
EuNAC20	TATA-box	1937	9	-	Arabidopsis thaliana	core promoter element around -30 of transcription start
EuNAC20	TATA-box	1938	7	-	Brassica juncea	core promoter element around -30 of transcription start
EuNAC20	TATA-box	1939	6	-	Helianthus annuus	core promoter element around -30 of transcription start
EuNAC20	TATA-box	1940	7	-	Arabidopsis thaliana	core promoter element around -30 of transcription start
EuNAC20	TATA-box	1941	6	-	Arabidopsis thaliana	core promoter element around -30 of transcription start
EuNAC20	TATA-box	1943	4	-	Arabidopsis thaliana	core promoter element around -30 of transcription start
EuNAC20	TATA-box	1964	6	-	Helianthus annuus	core promoter element around -30 of transcription start
EuNAC20	TATA-box	1966	4	-	Arabidopsis thaliana	core promoter element around -30 of transcription start
EuNAC20	chs-CMA1a	297	8	-	Daucus carota	part of a light responsive element
EuNAC20	AAGAA-motif	949	7	-	Avena sativa
EuNAC20	AAGAA-motif	1805	7	-	Avena sativa
EuNAC20	CAT-box	179	6	+	Arabidopsis thaliana	cis-acting regulatory element related to meristem expression
EuNAC20	WUN-motif	1354	8	+	Nicotiana glutinosa
EuNAC20	ABRE	648	6	+	Arabidopsis thaliana	cis-acting element involved in the abscisic acid responsiveness
EuNAC20	ABRE	649	5	+	Arabidopsis thaliana	cis-acting element involved in the abscisic acid responsiveness
EuNAC20	Unnamed__1	647	5	-	Zea mays
EuNAC20	G-Box	648	6	+	Pisum sativum	cis-acting regulatory element involved in light responsiveness
EuNAC21	Unnamed__6	1099	10	-	Zea mays
EuNAC21	AT~TATA-box	1925	6	-	Arabidopsis thaliana
EuNAC21	Box 4	1576	6	-	Petroselinum crispum	part of a conserved DNA module involved in light responsiveness
EuNAC21	CGTCA-motif	1935	5	+	Hordeum vulgare	cis-acting regulatory element involved in the MeJA-responsiveness
EuNAC21	G-box	1933	6	+	Zea mays	cis-acting regulatory element involved in light responsiveness
EuNAC21	Myb	1095	6	+	Arabidopsis thaliana
EuNAC21	DRE core	1671	6	+	Arabidopsis thaliana
EuNAC21	DRE core	1714	6	+	Arabidopsis thaliana
EuNAC21	TGACG-motif	1935	5	-	Hordeum vulgare	cis-acting regulatory element involved in the MeJA-responsiveness
EuNAC21	W box	731	6	-	Arabidopsis thaliana
EuNAC21	W box	1252	6	-	Arabidopsis thaliana
EuNAC21	Unnamed__4	986	4	-	Petroselinum hortense
EuNAC21	Unnamed__4	1057	4	-	Petroselinum hortense
EuNAC21	Unnamed__4	1186	4	-	Petroselinum hortense
EuNAC21	Unnamed__4	1527	4	+	Petroselinum hortense
EuNAC21	Unnamed__4	1544	4	+	Petroselinum hortense
EuNAC21	Unnamed__4	1703	4	+	Petroselinum hortense
EuNAC21	Unnamed__4	1832	4	-	Petroselinum hortense
EuNAC21	Unnamed__4	1899	4	-	Petroselinum hortense
EuNAC21	ERE	19	8	+	Nicotiana glutinos
EuNAC21	ERE	425	8	+	Nicotiana glutinos
EuNAC21	ERE	473	8	+	Nicotiana glutinos
EuNAC21	ERE	677	8	+	Nicotiana glutinos
EuNAC21	ERE	679	8	-	Nicotiana glutinos
EuNAC21	ERE	1135	8	+	Nicotiana glutinos
EuNAC21	ERE	1137	8	-	Nicotiana glutinos
EuNAC21	ERE	1361	8	-	Nicotiana glutinos
EuNAC21	STRE	191	5	+	Arabidopsis thaliana
EuNAC21	STRE	525	5	+	Arabidopsis thaliana
EuNAC21	STRE	728	5	+	Arabidopsis thaliana
EuNAC21	STRE	1188	5	+	Arabidopsis thaliana
EuNAC21	STRE	1195	5	+	Arabidopsis thaliana
EuNAC21	STRE	1571	5	-	Arabidopsis thaliana
EuNAC21	MYB-like sequence	610	6	+	Arabidopsis thaliana
EuNAC21	MYB-like sequence	891	6	+	Arabidopsis thaliana
EuNAC21	ARE	631	6	+	Zea mays	cis-acting regulatory element essential for the anaerobic induction
EuNAC21	ARE	1480	6	-	Zea mays	cis-acting regulatory element essential for the anaerobic induction
EuNAC21	ARE	1736	6	+	Zea mays	cis-acting regulatory element essential for the anaerobic induction
EuNAC21	ARE	1957	6	-	Zea mays	cis-acting regulatory element essential for the anaerobic induction
EuNAC21	WRE3	1903	6	-	Pisum sativum
EuNAC21	CAAT-box	13	4	+	Nicotiana glutinosa
EuNAC21	CAAT-box	28	4	+	Nicotiana glutinosa
EuNAC21	CAAT-box	57	4	-	Nicotiana glutinosa
EuNAC21	CAAT-box	96	5	+	Pisum sativum	common cis-acting element in promoter and enhancer regions
EuNAC21	CAAT-box	143	5	+	Pisum sativum	common cis-acting element in promoter and enhancer regions
EuNAC21	CAAT-box	232	5	+	Pisum sativum	common cis-acting element in promoter and enhancer regions
EuNAC21	CAAT-box	409	5	+	Pisum sativum	common cis-acting element in promoter and enhancer regions
EuNAC21	CAAT-box	467	4	+	Nicotiana glutinosa
EuNAC21	CAAT-box	482	4	+	Nicotiana glutinosa
EuNAC21	CAAT-box	511	4	-	Nicotiana glutinosa
EuNAC21	CAAT-box	600	5	+	Pisum sativum	common cis-acting element in promoter and enhancer regions
EuNAC21	CAAT-box	638	5	+	Pisum sativum	common cis-acting element in promoter and enhancer regions
EuNAC21	CAAT-box	869	4	+	Nicotiana glutinosa
EuNAC21	CAAT-box	906	5	+	Pisum sativum	common cis-acting element in promoter and enhancer regions
EuNAC21	CAAT-box	940	5	+	Pisum sativum	common cis-acting element in promoter and enhancer regions
EuNAC21	CAAT-box	1045	5	+	Pisum sativum	common cis-acting element in promoter and enhancer regions
EuNAC21	CAAT-box	1061	5	+	Pisum sativum	common cis-acting element in promoter and enhancer regions
EuNAC21	CAAT-box	1116	4	-	Nicotiana glutinosa
EuNAC21	CAAT-box	1147	5	+	Pisum sativum	common cis-acting element in promoter and enhancer regions
EuNAC21	CAAT-box	1340	5	+	Pisum sativum	common cis-acting element in promoter and enhancer regions
EuNAC21	CAAT-box	1345	5	+	Pisum sativum	common cis-acting element in promoter and enhancer regions
EuNAC21	CAAT-box	1597	4	+	Nicotiana glutinosa
EuNAC21	CAAT-box	1803	4	+	Nicotiana glutinosa
EuNAC21	CAAT-box	1915	4	-	Nicotiana glutinosa
EuNAC21	TGA-element	1257	6	+	Brassica oleracea	auxin-responsive element
EuNAC21	TGA-element	1694	6	+	Brassica oleracea	auxin-responsive element
EuNAC21	Sp1	1318	6	-	Oryza sativa	light responsive element
EuNAC21	Sp1	1331	6	+	Oryza sativa	light responsive element
EuNAC21	Sp1	1388	6	+	Oryza sativa	light responsive element
EuNAC21	MYB	610	6	+	Arabidopsis thaliana
EuNAC21	MYB	891	6	+	Arabidopsis thaliana
EuNAC21	TATA	161	8	-	Arabidopsis thaliana
EuNAC21	TATA	250	8	-	Arabidopsis thaliana
EuNAC21	TATA	495	8	-	Arabidopsis thaliana
EuNAC21	TATA	815	8	-	Arabidopsis thaliana
EuNAC21	TATA-box	82	6	-	Helianthus annuus	core promoter element around -30 of transcription start
EuNAC21	TATA-box	84	4	+	Arabidopsis thaliana	core promoter element around -30 of transcription start
EuNAC21	TATA-box	162	7	-	Pisum sativum	core promoter element around -30 of transcription start
EuNAC21	TATA-box	163	6	-	Helianthus annuus	core promoter element around -30 of transcription start
EuNAC21	TATA-box	164	5	-	Arabidopsis thaliana	core promoter element around -30 of transcription start
EuNAC21	TATA-box	165	4	+	Arabidopsis thaliana	core promoter element around -30 of transcription start
EuNAC21	TATA-box	251	7	-	Pisum sativum	core promoter element around -30 of transcription start
EuNAC21	TATA-box	252	6	-	Helianthus annuus	core promoter element around -30 of transcription start
EuNAC21	TATA-box	253	5	-	Arabidopsis thaliana	core promoter element around -30 of transcription start
EuNAC21	TATA-box	254	4	+	Arabidopsis thaliana	core promoter element around -30 of transcription start
EuNAC21	TATA-box	349	9	-	Arabidopsis thaliana	core promoter element around -30 of transcription start
EuNAC21	TATA-box	350	7	-	Brassica juncea	core promoter element around -30 of transcription start
EuNAC21	TATA-box	351	6	-	Helianthus annuus	core promoter element around -30 of transcription start
EuNAC21	TATA-box	352	5	-	Arabidopsis thaliana	core promoter element around -30 of transcription start
EuNAC21	TATA-box	353	4	+	Arabidopsis thaliana	core promoter element around -30 of transcription start
EuNAC21	TATA-box	496	7	-	Pisum sativum	core promoter element around -30 of transcription start
EuNAC21	TATA-box	497	6	-	Helianthus annuus	core promoter element around -30 of transcription start
EuNAC21	TATA-box	498	5	-	Arabidopsis thaliana	core promoter element around -30 of transcription start
EuNAC21	TATA-box	499	4	+	Arabidopsis thaliana	core promoter element around -30 of transcription start
EuNAC21	TATA-box	504	7	-	Oryza sativa	core promoter element around -30 of transcription start
EuNAC21	TATA-box	688	6	+	Brassica napus	core promoter element around -30 of transcription start
EuNAC21	TATA-box	689	4	+	Arabidopsis thaliana	core promoter element around -30 of transcription start
EuNAC21	TATA-box	699	7	-	Brassica juncea	core promoter element around -30 of transcription start
EuNAC21	TATA-box	700	6	-	Helianthus annuus	core promoter element around -30 of transcription start
EuNAC21	TATA-box	701	5	-	Arabidopsis thaliana	core promoter element around -30 of transcription start
EuNAC21	TATA-box	702	4	+	Arabidopsis thaliana	core promoter element around -30 of transcription start
EuNAC21	TATA-box	718	5	-	Arabidopsis thaliana	core promoter element around -30 of transcription start
EuNAC21	TATA-box	719	4	+	Arabidopsis thaliana	core promoter element around -30 of transcription start
EuNAC21	TATA-box	800	8	-	Arabidopsis thaliana	core promoter element around -30 of transcription start
EuNAC21	TATA-box	808	6	+	Brassica napus	core promoter element around -30 of transcription start
EuNAC21	TATA-box	809	4	+	Arabidopsis thaliana	core promoter element around -30 of transcription start
EuNAC21	TATA-box	816	7	-	Pisum sativum	core promoter element around -30 of transcription start
EuNAC21	TATA-box	817	6	-	Helianthus annuus	core promoter element around -30 of transcription start
EuNAC21	TATA-box	818	5	-	Arabidopsis thaliana	core promoter element around -30 of transcription start
EuNAC21	TATA-box	819	4	+	Arabidopsis thaliana	core promoter element around -30 of transcription start
EuNAC21	TATA-box	852	4	+	Arabidopsis thaliana	core promoter element around -30 of transcription start
EuNAC21	TATA-box	923	4	+	Arabidopsis thaliana	core promoter element around -30 of transcription start
EuNAC21	TATA-box	966	4	+	Arabidopsis thaliana	core promoter element around -30 of transcription start
EuNAC21	TATA-box	1102	9	-	Arabidopsis thaliana	core promoter element around -30 of transcription start
EuNAC21	TATA-box	1103	7	-	Brassica juncea	core promoter element around -30 of transcription start
EuNAC21	TATA-box	1104	6	-	Helianthus annuus	core promoter element around -30 of transcription start
EuNAC21	TATA-box	1105	5	-	Arabidopsis thaliana	core promoter element around -30 of transcription start
EuNAC21	TATA-box	1106	4	-	Arabidopsis thaliana	core promoter element around -30 of transcription start
EuNAC21	TATA-box	1126	4	-	Arabidopsis thaliana	core promoter element around -30 of transcription start
EuNAC21	TATA-box	1162	4	-	Arabidopsis thaliana	core promoter element around -30 of transcription start
EuNAC21	TATA-box	1168	4	-	Arabidopsis thaliana	core promoter element around -30 of transcription start
EuNAC21	TATA-box	1172	10	+	Arabidopsis thaliana	core promoter element around -30 of transcription start
EuNAC21	TATA-box	1174	4	-	Arabidopsis thaliana	core promoter element around -30 of transcription start
EuNAC21	TATA-box	1924	6	-	Brassica napus	core promoter element around -30 of transcription start
EuNAC21	TATA-box	1925	6	-	Arabidopsis thaliana	core promoter element around -30 of transcription start
EuNAC21	TATA-box	1927	4	-	Arabidopsis thaliana	core promoter element around -30 of transcription start
EuNAC21	AT-rich element	347	10	-	Glycine max	binding site of AT-rich DNA binding protein (ATBP-1)
EuNAC21	MYC	96	6	-	Arabidopsis thaliana
EuNAC21	MYC	365	6	-	Arabidopsis thaliana
EuNAC21	MYC	550	6	-	Arabidopsis thaliana
EuNAC21	MYC	552	6	+	Arabidopsis thaliana
EuNAC21	MYC	833	6	+	Arabidopsis thaliana
EuNAC21	MYC	1045	6	-	Arabidopsis thaliana
EuNAC21	MYC	1061	6	-	Arabidopsis thaliana
EuNAC21	MYC	1547	6	-	Arabidopsis thaliana
EuNAC21	MYC	1549	6	+	Arabidopsis thaliana
EuNAC21	Gap-box	1061	9.5	+	Arabidopsis thaliana	part of a light responsive element
EuNAC21	WUN-motif	1487	8	-	Nicotiana glutinosa
EuNAC21	chs-CMA1a	1484	8	-	Daucus carota	part of a light responsive element
EuNAC21	CAT-box	280	6	-	Arabidopsis thaliana	cis-acting regulatory element related to meristem expression
EuNAC21	AAGAA-motif	557	7	+	Avena sativa
EuNAC21	AAGAA-motif	1518	9	+	Avena sativa
EuNAC21	DRE1	1129	7	+	Zea mays
EuNAC21	LTR	1733	6	+	Hordeum vulgare	cis-acting element involved in low-temperature responsiveness
EuNAC21	AT-rich sequence	152	9	-	Pisum sativum	element for maximal elicitor-mediated activation (2copies)
EuNAC21	G-Box	1819	6	-	Pisum sativum	cis-acting regulatory element involved in light responsiveness
EuNAC21	MBSI	950	10.5	+	Petunia hybrida	MYB binding site involved in flavonoid biosynthetic genes regulation
EuNAC21	Unnamed__1	1932	5	-	Zea mays
EuNAC21	ABRE	1820	5	+	Arabidopsis thaliana	cis-acting element involved in the abscisic acid responsiveness
EuNAC21	ABRE	1933	5	-	Arabidopsis thaliana	cis-acting element involved in the abscisic acid responsiveness
EuNAC21	as-1	1935	5	-	Arabidopsis thaliana
EuNAC22	WRE3	620	6	+	Pisum sativum
EuNAC22	CAAT-box	88	5	+	Arabidopsis thaliana	common cis-acting element in promoter and enhancer regions
EuNAC22	CAAT-box	89	4	+	Nicotiana glutinosa
EuNAC22	CAAT-box	148	4	+	Nicotiana glutinosa
EuNAC22	CAAT-box	190	4	+	Nicotiana glutinosa
EuNAC22	CAAT-box	222	4	+	Nicotiana glutinosa
EuNAC22	CAAT-box	251	4	+	Nicotiana glutinosa
EuNAC22	CAAT-box	311	5	+	Pisum sativum	common cis-acting element in promoter and enhancer regions
EuNAC22	CAAT-box	363	5	+	Arabidopsis thaliana	common cis-acting element in promoter and enhancer regions
EuNAC22	CAAT-box	364	4	+	Nicotiana glutinosa
EuNAC22	CAAT-box	381	5	+	Pisum sativum	common cis-acting element in promoter and enhancer regions
EuNAC22	CAAT-box	468	4	+	Nicotiana glutinosa
EuNAC22	CAAT-box	568	4	-	Nicotiana glutinosa
EuNAC22	CAAT-box	647	5	-	Arabidopsis thaliana	common cis-acting element in promoter and enhancer regions
EuNAC22	CAAT-box	699	5	-	Arabidopsis thaliana	common cis-acting element in promoter and enhancer regions
EuNAC22	CAAT-box	866	4	-	Nicotiana glutinosa
EuNAC22	CAAT-box	875	5	-	Arabidopsis thaliana	common cis-acting element in promoter and enhancer regions
EuNAC22	CAAT-box	939	4	-	Nicotiana glutinosa
EuNAC22	CAAT-box	974	4	-	Nicotiana glutinosa
EuNAC22	CAAT-box	1014	5	+	Pisum sativum	common cis-acting element in promoter and enhancer regions
EuNAC22	CAAT-box	1242	4	+	Nicotiana glutinosa
EuNAC22	CAAT-box	1247	4	+	Nicotiana glutinosa
EuNAC22	CAAT-box	1255	4	+	Nicotiana glutinosa
EuNAC22	CAAT-box	1294	5	-	Pisum sativum	common cis-acting element in promoter and enhancer regions
EuNAC22	CAAT-box	1301	4	-	Nicotiana glutinosa
EuNAC22	CAAT-box	1320	4	-	Nicotiana glutinosa
EuNAC22	CAAT-box	1404	5	+	Pisum sativum	common cis-acting element in promoter and enhancer regions
EuNAC22	CAAT-box	1473	4	+	Nicotiana glutinosa
EuNAC22	CAAT-box	1510	5	-	Pisum sativum	common cis-acting element in promoter and enhancer regions
EuNAC22	CAAT-box	1546	4	-	Nicotiana glutinosa
EuNAC22	CAAT-box	1583	4	+	Nicotiana glutinosa
EuNAC22	CAAT-box	1759	5	-	Arabidopsis thaliana	common cis-acting element in promoter and enhancer regions
EuNAC22	CAAT-box	1835	5	+	Pisum sativum	common cis-acting element in promoter and enhancer regions
EuNAC22	CAAT-box	1957	5	-	Pisum sativum	common cis-acting element in promoter and enhancer regions
EuNAC22	I-box	1820	10	+	Helianthus annuus	part of a light responsive element
EuNAC22	I-box	1821	9	+	Solanum tuberosum	part of a light responsive element
EuNAC22	TGA-element	19	6	+	Brassica oleracea	auxin-responsive element
EuNAC22	MYB-like sequence	684	6	-	Arabidopsis thaliana
EuNAC22	MYB-like sequence	743	6	-	Arabidopsis thaliana
EuNAC22	MYB-like sequence	1150	6	+	Arabidopsis thaliana
EuNAC22	STRE	53	5	-	Arabidopsis thaliana
EuNAC22	STRE	1830	5	-	Arabidopsis thaliana
EuNAC22	ARE	294	6	-	Zea mays	cis-acting regulatory element essential for the anaerobic induction
EuNAC22	ARE	530	6	+	Zea mays	cis-acting regulatory element essential for the anaerobic induction
EuNAC22	ARE	737	6	+	Zea mays	cis-acting regulatory element essential for the anaerobic induction
EuNAC22	ARE	1518	6	+	Zea mays	cis-acting regulatory element essential for the anaerobic induction
EuNAC22	W box	1136	6	+	Arabidopsis thaliana
EuNAC22	MBS	277	6	-	Arabidopsis thaliana	MYB binding site involved in drought-inducibility
EuNAC22	Unnamed__4	56	4	+	Petroselinum hortense
EuNAC22	Unnamed__4	352	4	+	Petroselinum hortense
EuNAC22	Unnamed__4	396	4	+	Petroselinum hortense
EuNAC22	Unnamed__4	416	4	+	Petroselinum hortense
EuNAC22	Unnamed__4	617	4	+	Petroselinum hortense
EuNAC22	Unnamed__4	655	4	-	Petroselinum hortense
EuNAC22	Unnamed__4	753	4	+	Petroselinum hortense
EuNAC22	Unnamed__4	820	4	+	Petroselinum hortense
EuNAC22	Unnamed__4	878	4	-	Petroselinum hortense
EuNAC22	Unnamed__4	965	4	+	Petroselinum hortense
EuNAC22	Unnamed__4	988	4	+	Petroselinum hortense
EuNAC22	Unnamed__4	1106	4	-	Petroselinum hortense
EuNAC22	Unnamed__4	1262	4	+	Petroselinum hortense
EuNAC22	Unnamed__4	1274	4	+	Petroselinum hortense
EuNAC22	Unnamed__4	1843	4	+	Petroselinum hortense
EuNAC22	Unnamed__4	1945	4	-	Petroselinum hortense
EuNAC22	Unnamed__4	1952	4	+	Petroselinum hortense
EuNAC22	TGACG-motif	340	5	+	Hordeum vulgare	cis-acting regulatory element involved in the MeJA-responsiveness
EuNAC22	TGACG-motif	902	5	+	Hordeum vulgare	cis-acting regulatory element involved in the MeJA-responsiveness
EuNAC22	GC-motif	1877	6	+	Zea mays	enhancer-like element involved in anoxic specific inducibility
EuNAC22	GT1-motif	1147	6	+	Arabidopsis thaliana	light responsive element
EuNAC22	GT1-motif	1149	6	-	Arabidopsis thaliana	light responsive element
EuNAC22	GT1-motif	1160	6	-	Arabidopsis thaliana	light responsive element
EuNAC22	G-box	1971	6	+	Arabidopsis thaliana	cis-acting regulatory element involved in light responsiveness
EuNAC22	L-box	659	10	+	Petroselinum crispum	part of a light responsive element
EuNAC22	Myb	277	6	-	Arabidopsis thaliana
EuNAC22	Unnamed__6	1207	10	+	Zea mays
EuNAC22	AT~TATA-box	1192	6	-	Arabidopsis thaliana
EuNAC22	AT~TATA-box	1205	8	-	Arabidopsis thaliana
EuNAC22	AT~TATA-box	1207	6	-	Arabidopsis thaliana
EuNAC22	AT~TATA-box	1209	6	-	Arabidopsis thaliana
EuNAC22	AT~TATA-box	1586	6	-	Arabidopsis thaliana
EuNAC22	Box 4	253	6	+	Petroselinum crispum	part of a conserved DNA module involved in light responsiveness
EuNAC22	CGTCA-motif	340	5	-	Hordeum vulgare	cis-acting regulatory element involved in the MeJA-responsiveness
EuNAC22	CGTCA-motif	902	5	-	Hordeum vulgare	cis-acting regulatory element involved in the MeJA-responsiveness
EuNAC22	G-Box	1677	6	+	Pisum sativum	cis-acting regulatory element involved in light responsiveness
EuNAC22	ABRE	1677	5	-	Arabidopsis thaliana	cis-acting element involved in the abscisic acid responsiveness
EuNAC22	ABRE	1972	5	+	Arabidopsis thaliana	cis-acting element involved in the abscisic acid responsiveness
EuNAC22	as-1	340	5	+	Arabidopsis thaliana
EuNAC22	as-1	902	5	+	Arabidopsis thaliana
EuNAC22	Unnamed__2	1151	9	+	Petroselinum hortense
EuNAC22	WUN-motif	1925	9	+	Nicotiana glutinosa
EuNAC22	AAGAA-motif	1984	7	+	Avena sativa
EuNAC22	MYC	1293	6	+	Arabidopsis thaliana
EuNAC22	MYC	1404	6	-	Arabidopsis thaliana
EuNAC22	MYC	1956	6	+	Arabidopsis thaliana
EuNAC22	ABRE4	1971	6	-	Zea mays
EuNAC22	TATA-box	41	6	-	Helianthus annuus	core promoter element around -30 of transcription start
EuNAC22	TATA-box	42	5	-	Arabidopsis thaliana	core promoter element around -30 of transcription start
EuNAC22	TATA-box	43	4	+	Arabidopsis thaliana	core promoter element around -30 of transcription start
EuNAC22	TATA-box	432	4	+	Arabidopsis thaliana	core promoter element around -30 of transcription start
EuNAC22	TATA-box	625	5	-	Arabidopsis thaliana	core promoter element around -30 of transcription start
EuNAC22	TATA-box	626	4	+	Arabidopsis thaliana	core promoter element around -30 of transcription start
EuNAC22	TATA-box	724	4	+	Arabidopsis thaliana	core promoter element around -30 of transcription start
EuNAC22	TATA-box	919	7	+	Oryza sativa	core promoter element around -30 of transcription start
EuNAC22	TATA-box	1124	6	-	Helianthus annuus	core promoter element around -30 of transcription start
EuNAC22	TATA-box	1126	4	-	Arabidopsis thaliana	core promoter element around -30 of transcription start
EuNAC22	TATA-box	1192	6	-	Arabidopsis thaliana	core promoter element around -30 of transcription start
EuNAC22	TATA-box	1193	6	+	Brassica oleracea	core promoter element around -30 of transcription start
EuNAC22	TATA-box	1194	4	-	Arabidopsis thaliana	core promoter element around -30 of transcription start
EuNAC22	TATA-box	1204	9	-	Lycopersicon esculentum	core promoter element around -30 of transcription start
EuNAC22	TATA-box	1205	6	-	Helianthus annuus	core promoter element around -30 of transcription start
EuNAC22	TATA-box	1206	7	-	Arabidopsis thaliana	core promoter element around -30 of transcription start
EuNAC22	TATA-box	1207	6	-	Arabidopsis thaliana	core promoter element around -30 of transcription start
EuNAC22	TATA-box	1208	6	-	Brassica napus	core promoter element around -30 of transcription start
EuNAC22	TATA-box	1209	6	-	Arabidopsis thaliana	core promoter element around -30 of transcription start
EuNAC22	TATA-box	1210	6	-	Brassica napus	core promoter element around -30 of transcription start
EuNAC22	TATA-box	1211	4	-	Arabidopsis thaliana	core promoter element around -30 of transcription start
EuNAC22	TATA-box	1223	6	-	Brassica napus	core promoter element around -30 of transcription start
EuNAC22	TATA-box	1224	4	-	Arabidopsis thaliana	core promoter element around -30 of transcription start
EuNAC22	TATA-box	1236	6	-	Brassica napus	core promoter element around -30 of transcription start
EuNAC22	TATA-box	1237	4	-	Arabidopsis thaliana	core promoter element around -30 of transcription start
EuNAC22	TATA-box	1497	12	-	Avena sativa	core promoter element around -30 of transcription start
EuNAC22	TATA-box	1505	6	+	Brassica oleracea	core promoter element around -30 of transcription start
EuNAC22	TATA-box	1506	4	-	Arabidopsis thaliana	core promoter element around -30 of transcription start
EuNAC22	TATA-box	1585	6	-	Brassica napus	core promoter element around -30 of transcription start
EuNAC22	TATA-box	1586	6	-	Arabidopsis thaliana	core promoter element around -30 of transcription start
EuNAC22	TATA-box	1588	4	-	Arabidopsis thaliana	core promoter element around -30 of transcription start
EuNAC22	TATA-box	1636	6	-	Helianthus annuus	core promoter element around -30 of transcription start
EuNAC22	TATA-box	1638	4	-	Arabidopsis thaliana	core promoter element around -30 of transcription start
EuNAC22	TATA-box	1640	8	+	Arabidopsis thaliana	core promoter element around -30 of transcription start
EuNAC22	TATA-box	1891	6	-	Helianthus annuus	core promoter element around -30 of transcription start
EuNAC22	TATA-box	1893	4	-	Arabidopsis thaliana	core promoter element around -30 of transcription start
EuNAC22	TATA-box	1932	4	-	Arabidopsis thaliana	core promoter element around -30 of transcription start
EuNAC22	ABRE3a	1971	6	+	Zea mays
EuNAC22	Sp1	1869	6	-	Oryza sativa	light responsive element
EuNAC22	MRE	1144	7	-	Petroselinum crispum	MYB binding site involved in light responsiveness
EuNAC22	O2-site	179	9	+	Zea mays	cis-acting regulatory element involved in zein metabolism regulation
EuNAC22	O2-site	774	10	-	Zea mays	cis-acting regulatory element involved in zein metabolism regulation
EuNAC22	MYB	545	6	-	Arabidopsis thaliana
EuNAC22	MYB	684	6	-	Arabidopsis thaliana
EuNAC22	MYB	743	6	-	Arabidopsis thaliana
EuNAC22	MYB	1150	6	+	Arabidopsis thaliana
EuNAC22	MYB	1897	6	+	Arabidopsis thaliana
EuNAC23	TC-rich repeats	987	9	-	Nicotiana tabacum	cis-acting element involved in defense and stress responsiveness
EuNAC23	TC-rich repeats	1128	9	+	Nicotiana tabacum	cis-acting element involved in defense and stress responsiveness
EuNAC23	TC-rich repeats	1464	9	+	Nicotiana tabacum	cis-acting element involved in defense and stress responsiveness
EuNAC23	TATA	46	8	-	Arabidopsis thaliana
EuNAC23	Sp1	522	6	-	Oryza sativa	light responsive element
EuNAC23	MYB	74	6	-	Arabidopsis thaliana
EuNAC23	MYB	1074	6	-	Arabidopsis thaliana
EuNAC23	MYB	1411	6	-	Arabidopsis thaliana
EuNAC23	MRE	1714	7	-	Petroselinum crispum	MYB binding site involved in light responsiveness
EuNAC23	MYC	711	6	+	Arabidopsis thaliana
EuNAC23	TCA-element	833	9	+	Nicotiana tabacum	cis-acting element involved in salicylic acid responsiveness
EuNAC23	TCCC-motif	1192	7	+	Spinacia oleracea	part of a light responsive element
EuNAC23	TCCC-motif	1320	7	+	Spinacia oleracea	part of a light responsive element
EuNAC23	TCCC-motif	1359	7	+	Spinacia oleracea	part of a light responsive element
EuNAC23	TATA-box	47	7	-	Pisum sativum	core promoter element around -30 of transcription start
EuNAC23	TATA-box	48	6	-	Helianthus annuus	core promoter element around -30 of transcription start
EuNAC23	TATA-box	49	5	-	Arabidopsis thaliana	core promoter element around -30 of transcription start
EuNAC23	TATA-box	50	4	+	Arabidopsis thaliana	core promoter element around -30 of transcription start
EuNAC23	TATA-box	121	4	+	Arabidopsis thaliana	core promoter element around -30 of transcription start
EuNAC23	TATA-box	138	6	+	Brassica napus	core promoter element around -30 of transcription start
EuNAC23	TATA-box	139	7	-	Arabidopsis thaliana	core promoter element around -30 of transcription start
EuNAC23	TATA-box	140	6	+	Arabidopsis thaliana	core promoter element around -30 of transcription start
EuNAC23	TATA-box	141	6	+	Brassica napus	core promoter element around -30 of transcription start
EuNAC23	TATA-box	142	12	+	Avena sativa	core promoter element around -30 of transcription start
EuNAC23	TATA-box	143	6	+	Brassica napus	core promoter element around -30 of transcription start
EuNAC23	TATA-box	144	6	+	Arabidopsis thaliana	core promoter element around -30 of transcription start
EuNAC23	TATA-box	145	6	+	Brassica napus	core promoter element around -30 of transcription start
EuNAC23	TATA-box	146	6	+	Arabidopsis thaliana	core promoter element around -30 of transcription start
EuNAC23	TATA-box	147	6	+	Brassica napus	core promoter element around -30 of transcription start
EuNAC23	TATA-box	148	4	+	Arabidopsis thaliana	core promoter element around -30 of transcription start
EuNAC23	TATA-box	224	4	+	Arabidopsis thaliana	core promoter element around -30 of transcription start
EuNAC23	TATA-box	293	6	+	Brassica napus	core promoter element around -30 of transcription start
EuNAC23	TATA-box	294	5	-	Arabidopsis thaliana	core promoter element around -30 of transcription start
EuNAC23	TATA-box	295	4	+	Arabidopsis thaliana	core promoter element around -30 of transcription start
EuNAC23	TATA-box	575	4	+	Arabidopsis thaliana	core promoter element around -30 of transcription start
EuNAC23	TATA-box	609	10	-	Arabidopsis thaliana	core promoter element around -30 of transcription start
EuNAC23	TATA-box	610	7	-	Brassica juncea	core promoter element around -30 of transcription start
EuNAC23	TATA-box	611	6	-	Helianthus annuus	core promoter element around -30 of transcription start
EuNAC23	TATA-box	612	7	-	Arabidopsis thaliana	core promoter element around -30 of transcription start
EuNAC23	TATA-box	613	6	+	Arabidopsis thaliana	core promoter element around -30 of transcription start
EuNAC23	TATA-box	614	6	+	Brassica napus	core promoter element around -30 of transcription start
EuNAC23	TATA-box	615	6	+	Arabidopsis thaliana	core promoter element around -30 of transcription start
EuNAC23	TATA-box	616	6	+	Brassica napus	core promoter element around -30 of transcription start
EuNAC23	TATA-box	617	6	+	Arabidopsis thaliana	core promoter element around -30 of transcription start
EuNAC23	TATA-box	618	6	+	Brassica napus	core promoter element around -30 of transcription start
EuNAC23	TATA-box	619	6	+	Arabidopsis thaliana	core promoter element around -30 of transcription start
EuNAC23	TATA-box	621	4	+	Arabidopsis thaliana	core promoter element around -30 of transcription start
EuNAC23	TATA-box	978	4	+	Arabidopsis thaliana	core promoter element around -30 of transcription start
EuNAC23	TATA-box	1206	6	-	Arabidopsis thaliana	core promoter element around -30 of transcription start
EuNAC23	TATA-box	1207	6	-	Brassica napus	core promoter element around -30 of transcription start
EuNAC23	TATA-box	1208	6	-	Arabidopsis thaliana	core promoter element around -30 of transcription start
EuNAC23	TATA-box	1209	6	+	Brassica oleracea	core promoter element around -30 of transcription start
EuNAC23	TATA-box	1210	4	-	Arabidopsis thaliana	core promoter element around -30 of transcription start
EuNAC23	TATA-box	1365	5	-	Arabidopsis thaliana	core promoter element around -30 of transcription start
EuNAC23	TATA-box	1366	4	-	Arabidopsis thaliana	core promoter element around -30 of transcription start
EuNAC23	TATA-box	1467	8	-	Zea mays	core promoter element around -30 of transcription start
EuNAC23	TATA-box	1469	9	+	Arabidopsis thaliana	core promoter element around -30 of transcription start
EuNAC23	TATA-box	1470	5	-	Arabidopsis thaliana	core promoter element around -30 of transcription start
EuNAC23	TATA-box	1471	4	-	Arabidopsis thaliana	core promoter element around -30 of transcription start
EuNAC23	TATA-box	1745	4	-	Arabidopsis thaliana	core promoter element around -30 of transcription start
EuNAC23	TATA-box	1761	4	-	Arabidopsis thaliana	core promoter element around -30 of transcription start
EuNAC23	TATA-box	1767	6	-	Arabidopsis thaliana	core promoter element around -30 of transcription start
EuNAC23	TATA-box	1768	6	-	Brassica napus	core promoter element around -30 of transcription start
EuNAC23	TATA-box	1769	6	-	Arabidopsis thaliana	core promoter element around -30 of transcription start
EuNAC23	TATA-box	1770	6	-	Brassica napus	core promoter element around -30 of transcription start
EuNAC23	TATA-box	1771	6	-	Arabidopsis thaliana	core promoter element around -30 of transcription start
EuNAC23	TATA-box	1772	6	-	Brassica napus	core promoter element around -30 of transcription start
EuNAC23	TATA-box	1773	4	-	Arabidopsis thaliana	core promoter element around -30 of transcription start
EuNAC23	TATA-box	1790	7	-	Pisum sativum	core promoter element around -30 of transcription start
EuNAC23	TATA-box	1791	6	-	Helianthus annuus	core promoter element around -30 of transcription start
EuNAC23	TATA-box	1792	5	-	Arabidopsis thaliana	core promoter element around -30 of transcription start
EuNAC23	TATA-box	1793	4	-	Arabidopsis thaliana	core promoter element around -30 of transcription start
EuNAC23	TATA-box	1801	6	-	Helianthus annuus	core promoter element around -30 of transcription start
EuNAC23	TATA-box	1803	6	-	Arabidopsis thaliana	core promoter element around -30 of transcription start
EuNAC23	TATA-box	1804	6	-	Brassica napus	core promoter element around -30 of transcription start
EuNAC23	TATA-box	1805	6	-	Arabidopsis thaliana	core promoter element around -30 of transcription start
EuNAC23	TATA-box	1806	6	+	Brassica oleracea	core promoter element around -30 of transcription start
EuNAC23	TATA-box	1807	4	-	Arabidopsis thaliana	core promoter element around -30 of transcription start
EuNAC23	TATA-box	1884	6	-	Helianthus annuus	core promoter element around -30 of transcription start
EuNAC23	TATA-box	1886	6	-	Arabidopsis thaliana	core promoter element around -30 of transcription start
EuNAC23	TATA-box	1887	6	-	Brassica napus	core promoter element around -30 of transcription start
EuNAC23	TATA-box	1888	6	-	Arabidopsis thaliana	core promoter element around -30 of transcription start
EuNAC23	TATA-box	1889	6	-	Brassica napus	core promoter element around -30 of transcription start
EuNAC23	TATA-box	1890	6	-	Arabidopsis thaliana	core promoter element around -30 of transcription start
EuNAC23	TATA-box	1891	6	-	Brassica napus	core promoter element around -30 of transcription start
EuNAC23	TATA-box	1892	6	-	Arabidopsis thaliana	core promoter element around -30 of transcription start
EuNAC23	TATA-box	1893	6	-	Brassica napus	core promoter element around -30 of transcription start
EuNAC23	TATA-box	1894	6	-	Arabidopsis thaliana	core promoter element around -30 of transcription start
EuNAC23	TATA-box	1895	6	-	Brassica napus	core promoter element around -30 of transcription start
EuNAC23	TATA-box	1896	6	-	Arabidopsis thaliana	core promoter element around -30 of transcription start
EuNAC23	TATA-box	1897	6	-	Brassica napus	core promoter element around -30 of transcription start
EuNAC23	TATA-box	1898	6	-	Arabidopsis thaliana	core promoter element around -30 of transcription start
EuNAC23	TATA-box	1899	6	-	Brassica napus	core promoter element around -30 of transcription start
EuNAC23	TATA-box	1900	6	-	Arabidopsis thaliana	core promoter element around -30 of transcription start
EuNAC23	TATA-box	1901	6	-	Brassica napus	core promoter element around -30 of transcription start
EuNAC23	TATA-box	1902	6	-	Arabidopsis thaliana	core promoter element around -30 of transcription start
EuNAC23	TATA-box	1903	6	-	Brassica napus	core promoter element around -30 of transcription start
EuNAC23	TATA-box	1904	6	-	Arabidopsis thaliana	core promoter element around -30 of transcription start
EuNAC23	TATA-box	1905	6	-	Brassica napus	core promoter element around -30 of transcription start
EuNAC23	TATA-box	1906	6	-	Arabidopsis thaliana	core promoter element around -30 of transcription start
EuNAC23	TATA-box	1907	6	-	Brassica napus	core promoter element around -30 of transcription start
EuNAC23	TATA-box	1908	6	-	Arabidopsis thaliana	core promoter element around -30 of transcription start
EuNAC23	TATA-box	1909	6	-	Brassica napus	core promoter element around -30 of transcription start
EuNAC23	TATA-box	1910	6	-	Arabidopsis thaliana	core promoter element around -30 of transcription start
EuNAC23	TATA-box	1911	6	-	Brassica napus	core promoter element around -30 of transcription start
EuNAC23	TATA-box	1912	6	-	Arabidopsis thaliana	core promoter element around -30 of transcription start
EuNAC23	TATA-box	1913	6	-	Brassica napus	core promoter element around -30 of transcription start
EuNAC23	TATA-box	1914	6	-	Arabidopsis thaliana	core promoter element around -30 of transcription start
EuNAC23	TATA-box	1915	6	-	Brassica napus	core promoter element around -30 of transcription start
EuNAC23	TATA-box	1916	6	-	Arabidopsis thaliana	core promoter element around -30 of transcription start
EuNAC23	TATA-box	1917	6	-	Brassica napus	core promoter element around -30 of transcription start
EuNAC23	TATA-box	1918	6	-	Arabidopsis thaliana	core promoter element around -30 of transcription start
EuNAC23	TATA-box	1919	6	-	Brassica napus	core promoter element around -30 of transcription start
EuNAC23	TATA-box	1920	6	-	Arabidopsis thaliana	core promoter element around -30 of transcription start
EuNAC23	TATA-box	1921	6	-	Brassica napus	core promoter element around -30 of transcription start
EuNAC23	TATA-box	1922	6	-	Arabidopsis thaliana	core promoter element around -30 of transcription start
EuNAC23	TATA-box	1923	6	+	Brassica oleracea	core promoter element around -30 of transcription start
EuNAC23	TATA-box	1924	4	-	Arabidopsis thaliana	core promoter element around -30 of transcription start
EuNAC23	AAGAA-motif	1001	7	+	Avena sativa
EuNAC23	Box II	1931	9	+	Solanum tuberosum	part of a light responsive element
EuNAC23	WUN-motif	1241	9	+	Nicotiana glutinosa
EuNAC23	as-1	369	5	+	Arabidopsis thaliana
EuNAC23	as-1	475	5	-	Arabidopsis thaliana
EuNAC23	Unnamed__1	879	5	+	Zea mays
EuNAC23	LTR	999	6	+	Hordeum vulgare	cis-acting element involved in low-temperature responsiveness
EuNAC23	Unnamed__2	1069	9	-	Petroselinum hortense
EuNAC23	TCA	1182	9	+	Pisum sativum
EuNAC23	AT~TATA-box	140	6	+	Arabidopsis thaliana
EuNAC23	AT~TATA-box	142	6	+	Arabidopsis thaliana
EuNAC23	AT~TATA-box	144	6	+	Arabidopsis thaliana
EuNAC23	AT~TATA-box	146	6	+	Arabidopsis thaliana
EuNAC23	AT~TATA-box	611	8	-	Arabidopsis thaliana
EuNAC23	AT~TATA-box	613	6	+	Arabidopsis thaliana
EuNAC23	AT~TATA-box	615	6	+	Arabidopsis thaliana
EuNAC23	AT~TATA-box	617	6	+	Arabidopsis thaliana
EuNAC23	AT~TATA-box	619	6	+	Arabidopsis thaliana
EuNAC23	AT~TATA-box	1206	6	-	Arabidopsis thaliana
EuNAC23	AT~TATA-box	1208	6	-	Arabidopsis thaliana
EuNAC23	AT~TATA-box	1767	6	-	Arabidopsis thaliana
EuNAC23	AT~TATA-box	1769	6	-	Arabidopsis thaliana
EuNAC23	AT~TATA-box	1771	6	-	Arabidopsis thaliana
EuNAC23	AT~TATA-box	1803	6	-	Arabidopsis thaliana
EuNAC23	AT~TATA-box	1805	6	-	Arabidopsis thaliana
EuNAC23	AT~TATA-box	1886	6	-	Arabidopsis thaliana
EuNAC23	AT~TATA-box	1888	6	-	Arabidopsis thaliana
EuNAC23	AT~TATA-box	1890	6	-	Arabidopsis thaliana
EuNAC23	AT~TATA-box	1892	6	-	Arabidopsis thaliana
EuNAC23	AT~TATA-box	1894	6	-	Arabidopsis thaliana
EuNAC23	AT~TATA-box	1896	6	-	Arabidopsis thaliana
EuNAC23	AT~TATA-box	1898	6	-	Arabidopsis thaliana
EuNAC23	AT~TATA-box	1900	6	-	Arabidopsis thaliana
EuNAC23	AT~TATA-box	1902	6	-	Arabidopsis thaliana
EuNAC23	AT~TATA-box	1904	6	-	Arabidopsis thaliana
EuNAC23	AT~TATA-box	1906	6	-	Arabidopsis thaliana
EuNAC23	AT~TATA-box	1908	6	-	Arabidopsis thaliana
EuNAC23	AT~TATA-box	1910	6	-	Arabidopsis thaliana
EuNAC23	AT~TATA-box	1912	6	-	Arabidopsis thaliana
EuNAC23	AT~TATA-box	1914	6	-	Arabidopsis thaliana
EuNAC23	AT~TATA-box	1916	6	-	Arabidopsis thaliana
EuNAC23	AT~TATA-box	1918	6	-	Arabidopsis thaliana
EuNAC23	AT~TATA-box	1920	6	-	Arabidopsis thaliana
EuNAC23	AT~TATA-box	1922	6	-	Arabidopsis thaliana
EuNAC23	Box 4	897	6	+	Petroselinum crispum	part of a conserved DNA module involved in light responsiveness
EuNAC23	CGTCA-motif	369	5	-	Hordeum vulgare	cis-acting regulatory element involved in the MeJA-responsiveness
EuNAC23	CGTCA-motif	475	5	+	Hordeum vulgare	cis-acting regulatory element involved in the MeJA-responsiveness
EuNAC23	GT1-motif	14	6	-	Arabidopsis thaliana	light responsive element
EuNAC23	GT1-motif	31	6	-	Arabidopsis thaliana	light responsive element
EuNAC23	GT1-motif	1279	6	+	Arabidopsis thaliana	light responsive element
EuNAC23	W box	203	6	-	Arabidopsis thaliana
EuNAC23	Unnamed__4	364	4	-	Petroselinum hortense
EuNAC23	Unnamed__4	425	4	-	Petroselinum hortense
EuNAC23	Unnamed__4	472	4	+	Petroselinum hortense
EuNAC23	Unnamed__4	490	4	-	Petroselinum hortense
EuNAC23	Unnamed__4	520	4	+	Petroselinum hortense
EuNAC23	Unnamed__4	579	4	-	Petroselinum hortense
EuNAC23	Unnamed__4	1010	4	+	Petroselinum hortense
EuNAC23	Unnamed__4	1048	4	-	Petroselinum hortense
EuNAC23	Unnamed__4	1094	4	+	Petroselinum hortense
EuNAC23	Unnamed__4	1193	4	+	Petroselinum hortense
EuNAC23	Unnamed__4	1321	4	+	Petroselinum hortense
EuNAC23	Unnamed__4	1345	4	+	Petroselinum hortense
EuNAC23	Unnamed__4	1360	4	+	Petroselinum hortense
EuNAC23	Unnamed__4	1534	4	+	Petroselinum hortense
EuNAC23	Unnamed__4	1848	4	-	Petroselinum hortense
EuNAC23	CTAG-motif	947	9	-	Avena sativa
EuNAC23	AuxRR-core	750	7	+	Nicotiana tabacum	cis-acting regulatory element involved in auxin responsiveness
EuNAC23	TGACG-motif	369	5	+	Hordeum vulgare	cis-acting regulatory element involved in the MeJA-responsiveness
EuNAC23	TGACG-motif	475	5	-	Hordeum vulgare	cis-acting regulatory element involved in the MeJA-responsiveness
EuNAC23	CAAT-box	37	5	+	Pisum sativum	common cis-acting element in promoter and enhancer regions
EuNAC23	CAAT-box	125	5	+	Arabidopsis thaliana	common cis-acting element in promoter and enhancer regions
EuNAC23	CAAT-box	126	4	+	Nicotiana glutinosa
EuNAC23	CAAT-box	160	5	-	Pisum sativum	common cis-acting element in promoter and enhancer regions
EuNAC23	CAAT-box	163	7	+	Petunia hybrida	common cis-acting element in promoter and enhancer regions
EuNAC23	CAAT-box	189	5	-	Pisum sativum	common cis-acting element in promoter and enhancer regions
EuNAC23	CAAT-box	381	4	+	Nicotiana glutinosa
EuNAC23	CAAT-box	555	4	+	Nicotiana glutinosa
EuNAC23	CAAT-box	586	4	+	Nicotiana glutinosa
EuNAC23	CAAT-box	712	5	-	Pisum sativum	common cis-acting element in promoter and enhancer regions
EuNAC23	CAAT-box	764	4	+	Nicotiana glutinosa
EuNAC23	CAAT-box	954	4	-	Nicotiana glutinosa
EuNAC23	CAAT-box	1042	5	-	Arabidopsis thaliana	common cis-acting element in promoter and enhancer regions
EuNAC23	CAAT-box	1103	5	-	Pisum sativum	common cis-acting element in promoter and enhancer regions
EuNAC23	CAAT-box	1157	5	-	Pisum sativum	common cis-acting element in promoter and enhancer regions
EuNAC23	CAAT-box	1189	4	+	Nicotiana glutinosa
EuNAC23	CAAT-box	1227	5	-	Pisum sativum	common cis-acting element in promoter and enhancer regions
EuNAC23	CAAT-box	1240	5	+	Pisum sativum	common cis-acting element in promoter and enhancer regions
EuNAC23	CAAT-box	1310	5	-	Pisum sativum	common cis-acting element in promoter and enhancer regions
EuNAC23	CAAT-box	1451	4	+	Nicotiana glutinosa
EuNAC23	CAAT-box	1536	5	+	Arabidopsis thaliana	common cis-acting element in promoter and enhancer regions
EuNAC23	CAAT-box	1537	4	+	Nicotiana glutinosa
EuNAC23	CAAT-box	1567	4	+	Nicotiana glutinosa
EuNAC23	CAAT-box	1581	4	+	Nicotiana glutinosa
EuNAC23	CAAT-box	1607	5	+	Pisum sativum	common cis-acting element in promoter and enhancer regions
EuNAC23	CAAT-box	1701	4	+	Nicotiana glutinosa
EuNAC23	CAAT-box	1708	4	-	Nicotiana glutinosa
EuNAC23	CAAT-box	1783	5	+	Arabidopsis thaliana	common cis-acting element in promoter and enhancer regions
EuNAC23	CAAT-box	1784	4	+	Nicotiana glutinosa
EuNAC23	CAAT-box	1977	4	-	Nicotiana glutinosa
EuNAC23	WRE3	1557	6	+	Pisum sativum
EuNAC23	TGA-element	109	6	+	Brassica oleracea	auxin-responsive element
EuNAC23	ERE	1285	8	+	Nicotiana glutinos
EuNAC23	ERE	1599	8	-	Nicotiana glutinos
EuNAC23	ARE	905	6	+	Zea mays	cis-acting regulatory element essential for the anaerobic induction
EuNAC23	ARE	1334	6	-	Zea mays	cis-acting regulatory element essential for the anaerobic induction
EuNAC23	ARE	1402	6	-	Zea mays	cis-acting regulatory element essential for the anaerobic induction
EuNAC23	STRE	528	5	-	Arabidopsis thaliana
EuNAC23	STRE	1437	5	+	Arabidopsis thaliana
EuNAC23	MYB-like sequence	1411	6	-	Arabidopsis thaliana
EuNAC24	TCT-motif	1963	6	+	Arabidopsis thaliana	part of a light responsive element
EuNAC24	MBS	1333	6	-	Arabidopsis thaliana	MYB binding site involved in drought-inducibility
EuNAC24	Unnamed__4	50	4	+	Petroselinum hortense
EuNAC24	Unnamed__4	62	4	-	Petroselinum hortense
EuNAC24	Unnamed__4	126	4	-	Petroselinum hortense
EuNAC24	Unnamed__4	209	4	+	Petroselinum hortense
EuNAC24	Unnamed__4	580	4	+	Petroselinum hortense
EuNAC24	Unnamed__4	855	4	+	Petroselinum hortense
EuNAC24	Unnamed__4	858	4	+	Petroselinum hortense
EuNAC24	Unnamed__4	888	4	-	Petroselinum hortense
EuNAC24	Unnamed__4	1376	4	-	Petroselinum hortense
EuNAC24	Unnamed__4	1576	4	+	Petroselinum hortense
EuNAC24	Unnamed__4	1817	4	+	Petroselinum hortense
EuNAC24	Unnamed__4	1821	4	+	Petroselinum hortense
EuNAC24	W box	1399	6	-	Arabidopsis thaliana
EuNAC24	TGACG-motif	1163	5	-	Hordeum vulgare	cis-acting regulatory element involved in the MeJA-responsiveness
EuNAC24	CAAT-box	17	4	-	Nicotiana glutinosa
EuNAC24	CAAT-box	52	5	+	Arabidopsis thaliana	common cis-acting element in promoter and enhancer regions
EuNAC24	CAAT-box	53	4	+	Nicotiana glutinosa
EuNAC24	CAAT-box	100	4	+	Nicotiana glutinosa
EuNAC24	CAAT-box	102	5	-	Pisum sativum	common cis-acting element in promoter and enhancer regions
EuNAC24	CAAT-box	281	4	-	Nicotiana glutinosa
EuNAC24	CAAT-box	293	5	+	Pisum sativum	common cis-acting element in promoter and enhancer regions
EuNAC24	CAAT-box	322	4	-	Nicotiana glutinosa
EuNAC24	CAAT-box	431	4	+	Nicotiana glutinosa
EuNAC24	CAAT-box	441	5	-	Arabidopsis thaliana	common cis-acting element in promoter and enhancer regions
EuNAC24	CAAT-box	463	4	+	Nicotiana glutinosa
EuNAC24	CAAT-box	467	4	-	Nicotiana glutinosa
EuNAC24	CAAT-box	495	4	-	Nicotiana glutinosa
EuNAC24	CAAT-box	571	4	+	Nicotiana glutinosa
EuNAC24	CAAT-box	605	8	+	Arabidopsis thaliana	common cis-acting element in promoter and enhancer regions
EuNAC24	CAAT-box	606	5	+	Arabidopsis thaliana	common cis-acting element in promoter and enhancer regions
EuNAC24	CAAT-box	607	4	+	Nicotiana glutinosa
EuNAC24	CAAT-box	674	5	-	Pisum sativum	common cis-acting element in promoter and enhancer regions
EuNAC24	CAAT-box	711	4	+	Nicotiana glutinosa
[truncated: 8,817 more rows]
