# Supplementary material for: Comprehensive genomic characterisation of the NAC transcription factor family and its response to drought stress in Eucommia ulmoides
Source: PeerJ. 2023 Oct 23;11:e16298. doi: 10.7717/peerj.16298 (PMC10601904; doi:10.7717/peerj.16298)
Supplement: Supplemental Information 9 [file peerj-11-16298-s009.xlsx]

## Sheet: Sheet1
Table S8. Expression of 69 NAC gene family members in E. ulmoides
Gene ID	CK	D15	D30	D45
EuNAC39	70.9803	46.5369	90.5554	68.6309
EuNAC42	0.136151	0	0	0.688156
EuNAC16	0	0	0	0.102801
EuNAC22	0	0	0	0.0775224
EuNAC29	0.49852	1.47238	0.630843	0.677591
EuNAC50	0.0565064	0.251926	0.0791309	0.207075
EuNAC51	0	0	0	0.0636664
EuNAC57	0.200751	0.547093	0	0
EuNAC59	0.740404	1.14383	1.37732	0.77277
EuNAC2	9.5085	6.70956	49.7902	32.5416
EuNAC7	0	0	0	0.5579
EuNAC15	30.0004	39.9854	25.0541	20.5417
EuNAC19	0	0	0	0
EuNAC20	115.449	34.7217	30.585	28.1677
EuNAC41	30.7827	6.16323	13.6317	14.9271
EuNAC58	0	0	0	0
EuNAC1	115.449	34.7217	30.585	28.1677
EuNAC8	21.9292	7.6019	45.8623	49.1423
EuNAC36	180.171	47.6233	68.8016	88.176
EuNAC4	0.159749	0.0967427	0.10585	0.0978878
EuNAC13	10.3436	6.93916	9.03736	19.209
EuNAC18	28.7783	18.1925	19.049	13.715
EuNAC28	38.4558	59.4854	36.1226	27.8409
EuNAC55	0	0	0	0
EuNAC66	33.4814	18.6386	9.909	19.0757
EuNAC67	38.7145	53.4371	36.2819	62.5004
EuNAC30	65.3862	54.3248	71.5684	44.465
EuNAC31	55.1371	38.1819	38.1817	47.7109
EuNAC35	58.6795	58.0769	58.7361	69.9344
EuNAC48	155.087	106.571	131.732	86.114
EuNAC49	76.9663	49.4007	83.9093	56.342
EuNAC37	1.31603	0	0.574971	0.09333
EuNAC44	0	0	0	0.0636664
EuNAC64	1.31603	0	0.574971	0.09333
EuNAC69	2.37603	6.98034	16.378	16.751
EuNAC25	29.9915	27.3219	25.0296	28.1205
EuNAC27	0.255367	0.0584708	0.092286	0.222714
EuNAC45	0.287516	0.425016	0.372555	0.519877
EuNAC12	27.0651	25.7663	16.3019	18.2801
EuNAC33	5.38366	4.86978	6.85036	6.89789
EuNAC34	28.8336	29.6636	29.6902	29.7116
EuNAC23	0.515826	0.539156	0.156514	0.325184
EuNAC32	0.0209609	0.456814	0.202565	0.0711107
EuNAC38	0	1.29029	0	0.0608196
EuNAC46	0.132624	1.10986	0.143655	0.0728961
EuNAC47	0	0	0	0
EuNAC52	0	0	0	0
EuNAC53	0.0801765	0.0403928	0	0
EuNAC54	0	0	0	0
EuNAC62	0.0561361	0.129257	0	0.0252707
EuNAC63	0	0.11669	0	0
EuNAC68	0	0.0743513	0	0.0313863
EuNAC14	3.86139	3.34245	16.4641	15.849
EuNAC21	0.220563	0.553784	0.105168	0.662356
EuNAC60	0	0.4163	1.426	1.0914
EuNAC3	0.046661	0.715941	0.323747	1.4427
EuNAC9	0	0	0	0.338784
EuNAC10	0	0	0.0519139	2.21383
EuNAC11	2.8855	3.65724	7.20201	10.9689
EuNAC24	4.60985	2.69364	3.41022	1.68224
EuNAC40	0.0274762	0.0280466	0.0238657	1.56973
EuNAC43	2.11773	0.642958	2.33593	0.741925
EuNAC61	10.3883	10.1122	50.8323	15.8374
EuNAC5	0.933232	1.11661	0.391526	0.560305
EuNAC6	0.0347431	0.0350071	0.132057	0.166121
EuNAC17	0.634772	0.50407	0.417719	0.259396
EuNAC26	0.154462	0.310455	0.0371222	1.39762
EuNAC56	57.8186	47.4289	34.9328	45.9347
EuNAC65	1.30994	1.22163	1.5562	2.22519
